# Supplementary material for: Impacts of Mycoplasma agalactiae restriction-modification systems on pan-epigenome dynamics and genome plasticity
Source: Microb Genom. 2022 May 16;8(5):mgen000829. doi: 10.1099/mgen.0.000829 (PMC9465063; doi:10.1099/mgen.0.000829)
Supplement: Supplementary material 2 [file mgen-8-829-s002.xlsx]

## Sheet: MAGa7650
Table S9. BLASTP hits obtain for M. agalactiae active methyltransferase against current Mollicutes genomes database
cut-off e-value of <0.001, applied filter : identity between 50 -100 % and coverage between 50 -100%
Description	Scientific Name	Max Score	Total Score	Query Cover	E value	Per. Ident	Acc. Len	Accession
site-specific DNA-methyltransferase [Mycoplasma bovis]	Mycoplasma bovis	686	686	0.99	0.0	87.13%	374	WP_013455943.1
adenine-specific DNA-methyltransferase [Mycoplasma bovis CQ-W70]	Mycoplasma bovis CQ-W70	682	682	0.99	0.0	86.86%	383	AIA34288.1
site-specific DNA-methyltransferase [Mycoplasma bovis]	Mycoplasma bovis	681	681	0.99	0.0	86.86%	374	WP_013955036.1
site-specific DNA-methyltransferase [Mycoplasma bovis]	Mycoplasma bovis	679	679	0.99	0.0	87.33%	376	QLI75066.1
site-specific DNA-methyltransferase [Mycoplasma bovis]	Mycoplasma bovis	677	677	0.99	0.0	85.52%	374	WP_115300230.1
site-specific DNA-methyltransferase [Mycoplasma bovis]	Mycoplasma bovis	677	677	0.99	0.0	85.52%	374	WP_115266481.1
N4-cytosine or N6-adenine DNA methyltransferase [Mycoplasma bovis 8790]	Mycoplasma bovis 8790	655	655	0.93	0.0	88.60%	352	TKA59618.1
site-specific DNA-methyltransferase [Mycoplasma opalescens]	Mycoplasma opalescens	547	547	0.97	0.0	71.90%	372	WP_029905764.1
site-specific DNA-methyltransferase [Mycoplasma californicum]	Mycoplasma californicum	536	536	0.98	0.0	67.66%	370	WP_041103080.1
site-specific DNA-methyltransferase [Mycoplasma bovigenitalium]	Mycoplasma bovigenitalium	533	533	0.97	0.0	69.78%	384	BAW18252.1
site-specific DNA-methyltransferase [Mycoplasma californicum]	Mycoplasma californicum	533	533	0.98	0.0	67.12%	370	WP_038561648.1
site-specific DNA-methyltransferase [Mycoplasma bovigenitalium]	Mycoplasma bovigenitalium	531	531	0.97	0.0	69.70%	370	WP_096386099.1
site-specific DNA-methyltransferase [Mycoplasma bovigenitalium]	Mycoplasma bovigenitalium	530	530	0.97	0.0	69.70%	370	WP_129687489.1
unnamed protein product		530	530	0.97	0.0	68.96%	378	WP_202950219.1
Type II restriction modification system N4-cytosine or N6-adenine DNA methyltransferase [Mycoplasma bovigenitalium 51080]	Mycoplasma bovigenitalium 51080	528	528	0.97	0.0	68.87%	370	ENY69615.1
site-specific DNA-methyltransferase [Ureaplasma canigenitalium]	Ureaplasma canigenitalium	490	490	0.97	2e-173	62.91%	371	WP_031489270.1
site-specific DNA-methyltransferase [Mycoplasma crocodyli]	Mycoplasma crocodyli	445	445	0.97	9e-156	60.70%	375	WP_013054249.1
site-specific DNA-methyltransferase [Mycoplasma alkalescens]	Mycoplasma alkalescens	393	393	0.97	2e-135	53.15%	362	WP_002881075.1
site-specific DNA-methyltransferase [Mycoplasma agassizii]	Mycoplasma agassizii	392	392	0.97	4e-135	51.78%	365	WP_084232751.1
site-specific DNA-methyltransferase [Mycoplasma sp. 1654_15]	Mycoplasma sp. 1654_15	392	392	0.97	7e-135	53.15%	366	WP_168910195.1
site-specific DNA-methyltransferase [Mycoplasma agassizii]	Mycoplasma agassizii	391	391	0.97	2e-134	52.60%	363	WP_095334890.1
site-specific DNA-methyltransferase [Mycoplasma canadense]	Mycoplasma canadense	385	385	0.97	2e-132	53.13%	361	WP_045433905.1
type II restriction modification system N4-cytosine or N6-adenine DNA methyltransferase [Mycoplasma canadense]	Mycoplasma canadense	385	385	0.97	5e-132	53.13%	379	BAP39628.1
site-specific DNA-methyltransferase [Mycoplasma primatum]	Mycoplasma primatum	382	382	0.96	4e-131	50.96%	359	WP_029513479.1
site-specific DNA-methyltransferase [Mycoplasma hominis]	Mycoplasma hominis	381	381	0.98	1e-130	51.22%	363	WP_153986894.1
site-specific DNA-methyltransferase [Mycoplasma collis]	Mycoplasma collis	377	377	0.98	3e-129	52.43%	360	WP_033161353.1
site-specific DNA-methyltransferase [Ureaplasma parvum]	Ureaplasma parvum	377	377	0.98	3e-129	51.49%	363	WP_006688977.1
site-specific DNA-methyltransferase [Mycoplasma californicum]	Mycoplasma californicum	377	377	0.96	4e-129	51.10%	361	WP_129721951.1
site-specific DNA-methyltransferase [Mycoplasma citelli]	Mycoplasma citelli	377	377	0.96	7e-129	51.10%	365	WP_129725768.1
Modification methylase HpaI [Mycoplasma californicum]	Mycoplasma californicum	377	377	0.96	7e-129	51.10%	391	VEU69476.1
site-specific DNA-methyltransferase [Mycoplasma phocicerebrale]	Mycoplasma phocicerebrale	364	364	0.96	5e-124	50.55%	365	WP_116171451.1
site-specific DNA-methyltransferase [Candidatus Hepatoplasma crinochetorum]	Candidatus Hepatoplasma crinochetorum	340	340	0.93	2e-114	50.28%	361	WP_038462280.1
site-specific DNA-methyltransferase [Mycoplasma sp. NEAQ87857]	Mycoplasma sp. NEAQ87857	315	315	0.85	5e-105	50.15%	356	WP_158763664.1
site-specific DNA-methyltransferase [Mycoplasma felis]	Mycoplasma felis	309	309	0.88	6e-103	50.45%	322	WP_198763729.1
type II restriction-modification system, N6-adenine or N4-cytosine DNA methyltransferase [Candidatus Mycoplasma girerdii]	Candidatus Mycoplasma girerdii	273	273	0.73	1e-89	50.73%	268	ASJ89101.1
site-specific DNA-methyltransferase [Candidatus Mycoplasma girerdii]	Candidatus Mycoplasma girerdii	270	270	0.73	2e-88	50.00%	268	AIV03535.1
site-specific DNA-methyltransferase [Mycoplasma hyosynoviae]	Mycoplasma hyosynoviae	208	208	0.51	3e-65	51.83%	199	WP_051601257.1

## Sheet: MAGa2700
Description	Scientific Name	Max Score	Total Score	Query Cover	E value	Per. Ident	Acc. Len	Accession
Dam family site-specific DNA-(adenine-N6)-methyltransferase [Mycoplasma bovis]	Mycoplasma bovis	502	502	0.99	0.0	88.45%	277	WP_136832056.1
DNA adenine methylase [Mycoplasma bovis]	Mycoplasma bovis	501	501	0.99	1e-180	88.13%	282	WP_013456257.1
DNA adenine methylase [Mycoplasma bovis]	Mycoplasma bovis	498	498	0.99	1e-179	87.36%	277	WP_013954698.1
DNA adenine methylase [Mycoplasma bovis]	Mycoplasma bovis	496	496	0.99	6e-179	87.00%	277	WP_075271182.1
Dam family site-specific DNA-(adenine-N6)-methyltransferase [Mycoplasma bovis]	Mycoplasma bovis	494	494	0.97	2e-178	87.91%	273	WP_115266432.1
site-specific DNA-methyltransferase (adenine-specific) [Mycoplasma bovis]	Mycoplasma bovis	493	493	0.97	1e-177	87.55%	273	BBJ33417.1
DNA adenine methylase [Mycoplasma bovis]	Mycoplasma bovis	493	493	0.98	1e-177	87.27%	281	QQH36669.1
DNA adenine methylase [Mycoplasma bovis]	Mycoplasma bovis	491	491	0.98	4e-177	86.91%	275	QQH29298.1
DNA adenine methylase [Mycoplasma bovis]	Mycoplasma bovis	491	491	0.98	5e-177	87.23%	275	QQH25836.1
DNA adenine methylase [Mycoplasma bovis]	Mycoplasma bovis	491	491	0.98	5e-177	87.23%	280	QQH66627.1
DNA adenine methylase [Mycoplasma bovis]	Mycoplasma bovis	491	491	0.98	6e-177	87.23%	284	QQH27355.1
DNA adenine methylase [Mycoplasma bovis]	Mycoplasma bovis	491	491	0.98	6e-177	87.23%	284	QQH20220.1
DNA adenine methylase [Mycoplasma bovis]	Mycoplasma bovis	491	491	0.98	6e-177	87.23%	285	QQH23482.1
Dam family site-specific DNA-(adenine-N6)-methyltransferase [Mycoplasma bovis]	Mycoplasma bovis	486	486	0.97	7e-175	87.08%	288	QQH21132.1
Dam family site-specific DNA-(adenine-N6)-methyltransferase [Mycoplasma bovis]	Mycoplasma bovis	486	486	0.97	8e-175	87.08%	284	QQH37599.1
DNA adenine methylase [Mycoplasma sturni]	Mycoplasma sturni	355	355	0.96	3e-123	62.69%	271	WP_036463647.1
DNA adenine methylase [Ureaplasma diversum]	Ureaplasma diversum	344	344	0.96	5e-119	62.08%	277	WP_038102650.1
DNA adenine methylase [Mycoplasma cynos]	Mycoplasma cynos	342	342	0.96	3e-118	63.57%	277	WP_129721072.1
adenine-specific DNA methyltransferase [Mycoplasma cynos]	Mycoplasma cynos	343	343	0.96	3e-117	63.57%	351	VEU64848.1
Dam family site-specific DNA-(adenine-N6)-methyltransferase [Mycoplasma crocodyli]	Mycoplasma crocodyli	339	339	0.96	4e-117	61.71%	275	WP_013054605.1
Dam family site-specific DNA-(adenine-N6)-methyltransferase [Ureaplasma canigenitalium]	Ureaplasma canigenitalium	338	338	0.96	2e-116	61.34%	277	WP_031488832.1
Dam family site-specific DNA-(adenine-N6)-methyltransferase [Mycoplasma neophronis]	Mycoplasma neophronis	332	332	0.96	3e-114	60.07%	277	WP_140914585.1
DNA adenine methylase [Mycoplasma pullorum]	Mycoplasma pullorum	331	331	0.96	8e-114	58.21%	275	WP_073372119.1
Dam family site-specific DNA-(adenine-N6)-methyltransferase [Mycoplasma buteonis]	Mycoplasma buteonis	328	328	0.96	1e-112	59.85%	278	WP_156954215.1
DNA adenine methylase [Mycoplasma gallinaceum]	Mycoplasma gallinaceum	322	322	0.96	2e-110	58.21%	275	WP_197722256.1
DNA adenine methylase [Mycoplasma gallinarum]	Mycoplasma gallinarum	294	294	0.96	3e-99	56.34%	268	WP_036438017.1
Dam family site-specific DNA-(adenine-N6)-methyltransferase [Mycoplasma cynos]	Mycoplasma cynos	282	282	0.8	3e-95	63.84%	230	WP_141507266.1
DNA adenine methylase [Mycoplasma anseris]	Mycoplasma anseris	283	283	0.96	1e-94	53.48%	286	WP_052169640.1
Dam family site-specific DNA-(adenine-N6)-methyltransferase [Mycoplasma cloacale]	Mycoplasma cloacale	243	243	0.96	3e-78	50.55%	349	WP_029330746.1
adenine-specific DNA methyltransferase [Candidatus Mycoplasma girerdii]	Candidatus Mycoplasma girerdii	241	241	0.96	2e-77	50.00%	344	AIV03863.1
Dam family site-specific DNA-(adenine-N6)-methyltransferase [Mycoplasma hyosynoviae]	Mycoplasma hyosynoviae	235	235	0.96	5e-75	50.91%	347	WP_036443826.1
MULTISPECIES: Dam family site-specific DNA-(adenine-N6)-methyltransferase [Mycoplasmataceae]	Mycoplasmataceae	234	234	0.96	1e-74	51.61%	349	WP_041594275.1
Adenine-specific DNA methyltransferase [Mycoplasma fermentans M64]	Mycoplasma fermentans M64	233	233	0.96	5e-74	51.61%	379	ADV34154.1
hypothetical protein MBIO_0192 [Mycoplasma fermentans PG18]	Mycoplasma fermentans PG18	233	233	0.96	5e-74	51.61%	380	BAH69457.1
site-specific DNA-methyltransferase (adenine-specific) [Mycoplasma fermentans JER]	Mycoplasma fermentans JER	231	231	0.96	2e-73	51.25%	349	ADN68743.1
Dam family site-specific DNA-(adenine-N6)-methyltransferase [Mycoplasma fermentans]	Mycoplasma fermentans	230	230	0.96	9e-73	51.25%	380	WP_081439126.1
TPA: DNA methyltransferase [Acholeplasmataceae bacterium]	Acholeplasmataceae bacterium	229	229	0.96	9e-73	50.00%	364	HAX04027.1
Dam family site-specific DNA-(adenine-N6)-methyltransferase [Mycoplasma anserisalpingitidis]	Mycoplasma anserisalpingitidis	221	221	0.96	2e-69	50.00%	351	WP_146368717.1
Dam family site-specific DNA-(adenine-N6)-methyltransferase [Mycoplasma gallinarum]	Mycoplasma gallinarum	205	205	0.73	4e-65	51.46%	206	WP_063626167.1
TPA: Dam family site-specific DNA-(adenine-N6)-methyltransferase [Acholeplasmataceae bacterium]	Acholeplasmataceae bacterium	157	157	0.57	1e-46	53.33%	201	HHX76414.1

## Sheet: MAGa4250
Description	Scientific Name	Max Score	Total Score	Query Cover	E value	Per. Ident	Acc. Len	Accession
DNA cytosine methyltransferase [Mycoplasma bovis]	Mycoplasma bovis	600	600	0.99	0.0	91.40%	315	WP_136831900.1
DNA cytosine methyltransferase [Mycoplasma bovis]	Mycoplasma bovis	600	600	1	0.0	91.43%	315	WP_013456223.1
DNA cytosine methyltransferase [Mycoplasma bovis]	Mycoplasma bovis	599	599	1	0.0	91.11%	315	WP_075271190.1
DNA (cytosine-5-)-methyltransferase [Mycoplasma bovis]	Mycoplasma bovis	596	596	1	0.0	90.79%	315	WP_167662316.1
DNA cytosine methyltransferase [Mycoplasma bovis]	Mycoplasma bovis	595	595	1	0.0	90.79%	315	WP_013954788.1
DNA cytosine methyltransferase [Mycoplasma bovis]	Mycoplasma bovis	594	594	1	0.0	90.48%	315	WP_141790794.1
DNA cytosine methyltransferase [Mycoplasma californicum]	Mycoplasma californicum	485	485	0.99	8e-173	71.25%	348	WP_041103293.1
DNA cytosine methyltransferase [Mycoplasma californicum]	Mycoplasma californicum	484	484	0.99	1e-172	71.25%	348	WP_038561167.1
DNA cytosine methyltransferase [Mycoplasma sp. HU2014]	Mycoplasma sp. HU2014	465	465	0.99	2e-165	70.70%	315	WP_050517521.1
DNA cytosine methyltransferase [Mycoplasma yeatsii]	Mycoplasma yeatsii	463	463	0.99	1e-164	71.02%	315	WP_042733454.1
DNA cytosine methyltransferase [Mycoplasma yeatsii]	Mycoplasma yeatsii	461	461	0.99	4e-164	70.70%	315	WP_004429423.1
DNA cytosine methyltransferase [Mycoplasma nasistruthionis]	Mycoplasma nasistruthionis	382	382	0.99	8e-133	59.37%	323	QDF64799.1
DNA cytosine methyltransferase [Mycoplasma nasistruthionis]	Mycoplasma nasistruthionis	382	382	0.99	1e-132	59.37%	319	WP_139591990.1
DNA cytosine methyltransferase [Mycoplasma iners]	Mycoplasma iners	365	365	0.99	5e-126	59.12%	321	WP_029512701.1
DNA cytosine methyltransferase [Mycoplasma cloacale]	Mycoplasma cloacale	362	362	0.99	9e-125	57.01%	318	WP_029330463.1
DNA cytosine methyltransferase [Mycoplasma agassizii]	Mycoplasma agassizii	360	360	0.99	4e-124	56.96%	321	WP_084232711.1
DNA cytosine methyltransferase [Mycoplasma agassizii]	Mycoplasma agassizii	359	359	0.99	1e-123	57.28%	321	WP_095335213.1
DNA cytosine methyltransferase [Mycoplasma citelli]	Mycoplasma citelli	355	355	0.98	3e-122	56.87%	317	WP_129725760.1
DNA cytosine methyltransferase [Ureaplasma urealyticum]	Ureaplasma urealyticum	321	321	0.98	1e-108	54.95%	319	WP_004026895.1
DNA cytosine methyltransferase [Ureaplasma urealyticum]	Ureaplasma urealyticum	321	321	0.98	2e-108	54.63%	319	WP_012560302.1
DNA cytosine methyltransferase [Ureaplasma urealyticum]	Ureaplasma urealyticum	320	320	0.98	5e-108	54.63%	319	WP_004025576.1

## Sheet: MAGa3950
Description	Scientific Name	Max Score	Total Score	Query Cover	E value	Per. Ident	Acc. Len	Accession
DNA cytosine methyltransferase [Mycoplasma auris]	Mycoplasma auris	593	593	1	0.0	89.38%	339	WP_004425409.1
DNA cytosine methyltransferase [Mycoplasma mycoides]	Mycoplasma mycoides	518	518	0.97	0.0	76.97%	342	WP_013729350.1
DNA cytosine methyltransferase [Mycoplasma cynos]	Mycoplasma cynos	516	516	0.97	0.0	73.94%	332	WP_129720689.1
DNA cytosine methyltransferase [Mycoplasma capricolum]	Mycoplasma capricolum	514	514	0.99	0.0	75.37%	341	WP_019269225.1
DNA cytosine methyltransferase [Mycoplasma molare]	Mycoplasma molare	513	513	0.97	0.0	73.56%	332	WP_036450324.1
DNA cytosine methyltransferase [Mycoplasma leachii]	Mycoplasma leachii	513	513	0.97	0.0	76.67%	342	WP_013447564.1
DNA (cytosine-5-)-methyltransferase [Mycoplasma capricolum]	Mycoplasma capricolum	513	513	0.99	0.0	75.37%	341	WP_164538707.1
DNA cytosine methyltransferase [Mycoplasma mycoides]	Mycoplasma mycoides	511	511	0.99	0.0	74.48%	341	WP_011166416.1
DNA cytosine methyltransferase [Mycoplasma capricolum]	Mycoplasma capricolum	511	511	0.97	0.0	76.36%	342	WP_046783919.1
DNA cytosine methyltransferase [Mycoplasma bovis]	Mycoplasma bovis	511	511	0.97	0.0	78.01%	339	WP_136832154.1
DNA cytosine methyltransferase [Mycoplasma capricolum]	Mycoplasma capricolum	511	511	0.97	0.0	76.36%	342	WP_036431169.1
DNA cytosine methyltransferase [Mycoplasma leonicaptivi]	Mycoplasma leonicaptivi	503	503	0.97	6e-180	71.39%	333	WP_027121305.1
DNA cytosine methyltransferase [Mycoplasma felis]	Mycoplasma felis	500	500	0.97	1e-178	71.00%	340	WP_036430836.1
DNA cytosine methyltransferase [Mycoplasma ovipneumoniae]	Mycoplasma ovipneumoniae	481	481	0.97	9e-171	72.29%	342	WP_129644742.1
DNA (cytosine-5-)-methyltransferase [Mycoplasma sp. 1654_15]	Mycoplasma sp. 1654_15	479	479	0.97	2e-170	71.60%	337	WP_168910311.1
DNA cytosine methyltransferase [Mycoplasma ovipneumoniae]	Mycoplasma ovipneumoniae	479	479	0.97	3e-170	71.99%	342	WP_069097561.1
DNA cytosine methyltransferase [Mycoplasma ovipneumoniae]	Mycoplasma ovipneumoniae	479	479	0.97	4e-170	71.99%	342	WP_010320987.1
DNA cytosine methyltransferase [Mycoplasma ovipneumoniae]	Mycoplasma ovipneumoniae	477	477	0.97	2e-169	71.69%	342	WP_069098900.1
DNA cytosine methyltransferase [Mycoplasma ovipneumoniae]	Mycoplasma ovipneumoniae	476	476	0.97	3e-169	71.69%	342	WP_044284531.1
DNA cytosine methyltransferase [Ureaplasma canigenitalium]	Ureaplasma canigenitalium	457	457	0.97	1e-161	71.08%	342	WP_031489240.1
DNA cytosine methyltransferase [Mycoplasma columbinasale]	Mycoplasma columbinasale	449	449	0.98	4e-158	63.99%	345	WP_129622872.1
C-5 cytosine-specific DNA methylase [Mycoplasma haemofelis Ohio2]	Mycoplasma haemofelis Ohio2	444	444	0.97	3e-156	64.65%	340	AEG73509.1
DNA cytosine methyltransferase [Mycoplasma haemofelis]	Mycoplasma haemofelis	442	442	0.97	1e-155	64.35%	340	WP_015727012.1
Eco47II family restriction endonuclease [Mycoplasma hominis]	Mycoplasma hominis	445	445	0.97	1e-153	65.96%	553	WP_012855313.1
modification methylase HaeIII [Candidatus Mycoplasma haemohominis]	Candidatus Mycoplasma haemohominis	387	387	0.96	5e-134	59.94%	339	GCE63384.1
DNA cytosine methyltransferase [Spiroplasma sp.]	Spiroplasma sp.	380	380	0.99	6e-131	58.28%	344	MBL0701599.1
DNA (cytosine-5-)-methyltransferase [Spiroplasma chrysopicola]	Spiroplasma chrysopicola	374	374	0.97	9e-129	59.64%	338	WP_016338467.1
DNA cytosine methyltransferase [Mycoplasma primatum]	Mycoplasma primatum	367	367	0.97	4e-126	55.72%	344	WP_051622759.1

## Sheet: MAGa1570
Description	Scientific Name	Max Score	Total Score	Query Cover	E value	Per. Ident	Acc. Len	Accession
site-specific DNA-methyltransferase [Mycoplasma bovis]	Mycoplasma bovis	1056	1056	1	0.0	92.47%	571	WP_048349603.1
site-specific DNA-methyltransferase [Mycoplasma bovis]	Mycoplasma bovis	1053	1053	1	0.0	92.44%	569	WP_075281227.1
site-specific DNA-methyltransferase [Mycoplasma bovis]	Mycoplasma bovis	1050	1050	1	0.0	91.30%	575	WP_115305918.1
site-specific DNA-methyltransferase [Mycoplasma bovis]	Mycoplasma bovis	1050	1050	1	0.0	91.15%	576	WP_101456659.1
site-specific DNA-methyltransferase [Mycoplasma bovis]	Mycoplasma bovis	1049	1049	1	0.0	90.99%	577	WP_041304780.1
site-specific DNA-methyltransferase [Mycoplasma bovis]	Mycoplasma bovis	1047	1047	1	0.0	90.81%	577	WP_038582660.1
Type III restriction-modification system: methylase [Mycoplasma bovis Hubei-1]	Mycoplasma bovis Hubei-1	1045	1045	0.99	0.0	90.96%	575	AEI89872.1
DNA methylase [Mycoplasma bovis]	Mycoplasma bovis	1045	1045	0.99	0.0	91.11%	574	SBO45926.1
Type III restriction-modification system: methylase [Mycoplasma bovis CQ-W70]	Mycoplasma bovis CQ-W70	1043	1043	0.99	0.0	90.78%	575	AIA33748.1
site-specific DNA-methyltransferase [Mycoplasma bovis]	Mycoplasma bovis	853	853	0.78	0.0	94.32%	443	WP_141783247.1
restriction endonuclease subunit M [Mycoplasma bovis]	Mycoplasma bovis	850	850	0.78	0.0	94.31%	439	TGE30606.1
site-specific DNA-methyltransferase [Mycoplasma bovis]	Mycoplasma bovis	850	850	0.78	0.0	93.86%	440	KAB6719500.1
site-specific DNA-methyltransferase [Mycoplasma bovis]	Mycoplasma bovis	771	771	0.7	0.0	94.46%	397	WP_075270966.1
hypothetical protein MBKG4397_1650 [Mycoplasma bovis]	Mycoplasma bovis	770	770	0.7	0.0	94.21%	397	BBJ32999.1
site-specific DNA-methyltransferase [Mycoplasma bovis]	Mycoplasma bovis	768	768	0.7	0.0	94.21%	397	WP_136868396.1
site-specific DNA-methyltransferase [Mycoplasma bovis]	Mycoplasma bovis	768	768	0.7	0.0	94.21%	397	WP_193215497.1
hypothetical protein BA180_00130 [Mycoplasma bovis]	Mycoplasma bovis	768	768	0.7	0.0	94.19%	396	TQF44621.1
site-specific DNA-methyltransferase [Mycoplasma bovis]	Mycoplasma bovis	765	765	0.69	0.0	94.88%	391	WP_141774617.1
site-specific DNA-methyltransferase [Mycoplasma bovis]	Mycoplasma bovis	747	747	0.68	0.0	94.29%	385	WP_143823086.1
site-specific DNA-methyltransferase [Mycoplasma bovis]	Mycoplasma bovis	676	676	0.61	0.0	95.34%	343	WP_141456594.1
site-specific DNA-methyltransferase [Mycoplasma bovis]	Mycoplasma bovis	662	662	1	0.0	64.41%	567	WP_136832235.1
site-specific DNA-methyltransferase [Mycoplasma bovis]	Mycoplasma bovis	641	641	0.98	0.0	63.87%	557	QQH34605.1
site-specific DNA-methyltransferase [Mycoplasma bovis]	Mycoplasma bovis	641	641	0.98	0.0	63.35%	557	QQH72229.1
RsmD family RNA methyltransferase [Mycoplasma bovis]	Mycoplasma bovis	641	641	0.98	0.0	63.76%	558	WP_115293112.1
site-specific DNA-methyltransferase [Mycoplasma bovis]	Mycoplasma bovis	640	640	0.98	0.0	63.13%	559	QQH72705.1
site-specific DNA-methyltransferase [Mycoplasma bovis]	Mycoplasma bovis	640	640	0.98	0.0	63.54%	560	QIT09275.1
RsmD family RNA methyltransferase [Mycoplasma bovis]	Mycoplasma bovis	639	639	0.98	0.0	63.32%	562	WP_115265536.1
site-specific DNA-methyltransferase [Mycoplasma bovis]	Mycoplasma bovis	638	638	0.98	0.0	62.89%	566	WP_167662289.1
DNA methylase N-4 [Mycoplasma bovis]	Mycoplasma bovis	637	637	0.98	0.0	63.86%	554	BBJ33001.1
RsmD family RNA methyltransferase [Mycoplasma bovis]		636	636	0.98	0.0	63.46%	556	WP_203032254.1
site-specific DNA-methyltransferase [Mycoplasma bovis]	Mycoplasma bovis	565	565	0.9	0.0	62.24%	511	WP_075281216.1
site-specific DNA-methyltransferase [Mycoplasma bovis]	Mycoplasma bovis	565	565	0.9	0.0	62.00%	513	WP_075285882.1
Type III restriction-modification system: methylase [Mycoplasma bovis]	Mycoplasma bovis	563	563	0.5	0.0	96.11%	286	AMW25483.1
site-specific DNA-methyltransferase [Mycoplasma auris]	Mycoplasma auris	513	513	0.99	9e-177	52.23%	564	WP_004422983.1
site-specific DNA-methyltransferase [Mycoplasma sp. C264-NAS]	Mycoplasma sp. C264-NAS	513	513	0.99	2e-176	50.52%	568	WP_169580114.1
site-specific DNA-methyltransferase [Mycoplasma felifaucium]	Mycoplasma felifaucium	507	507	0.98	2e-174	53.06%	555	WP_027334789.1
site-specific DNA-methyltransferase [Mycoplasma mycoides]	Mycoplasma mycoides	502	502	0.97	3e-172	51.66%	564	WP_129924771.1
site-specific DNA-methyltransferase [Mycoplasma mycoides]	Mycoplasma mycoides	501	501	0.97	3e-172	51.66%	564	WP_129868196.1
site-specific DNA-methyltransferase [Mycoplasma mycoides]	Mycoplasma mycoides	501	501	0.97	9e-172	51.66%	564	WP_129922665.1
site-specific DNA-methyltransferase [Mycoplasma mycoides]	Mycoplasma mycoides	501	501	0.97	9e-172	51.66%	564	WP_020863093.1
site-specific DNA-methyltransferase [Mycoplasma mycoides]	Mycoplasma mycoides	500	500	0.97	1e-171	53.08%	564	WP_129913873.1
site-specific DNA-methyltransferase [Mycoplasma mycoides]	Mycoplasma mycoides	500	500	0.97	2e-171	51.66%	564	WP_129868707.1
site-specific DNA-methyltransferase [Mycoplasma cynos]	Mycoplasma cynos	498	498	0.91	1e-170	52.65%	561	WP_141507218.1
site-specific DNA-methyltransferase [Mycoplasma bovis]	Mycoplasma bovis	480	480	0.82	2e-165	59.00%	462	WP_180370610.1
site-specific DNA-methyltransferase [Mycoplasma bovis]	Mycoplasma bovis	470	470	0.79	2e-161	58.99%	442	WP_143823038.1
site-specific DNA-methyltransferase [Mycoplasma hominis]	Mycoplasma hominis	461	461	0.95	2e-156	50.09%	544	WP_104940344.1
site-specific DNA-methyltransferase [Mycoplasma hominis]	Mycoplasma hominis	455	455	0.95	3e-154	50.28%	544	WP_175949771.1
site-specific DNA-methyltransferase [Mycoplasma bovis]	Mycoplasma bovis	446	446	0.77	2e-152	58.17%	427	WP_169301687.1
site-specific DNA-methyltransferase [Mycoplasma bovis]	Mycoplasma bovis	444	444	0.77	8e-152	57.56%	427	WP_143823094.1
site-specific DNA-methyltransferase [Mycoplasma bovis]	Mycoplasma bovis	444	444	0.77	2e-151	57.56%	427	WP_143823109.1
site-specific DNA-methyltransferase [Mycoplasma bovis]	Mycoplasma bovis	404	404	0.72	5e-136	56.59%	403	WP_075270932.1
site-specific DNA-methyltransferase [Mycoplasma fermentans]	Mycoplasma fermentans	390	390	0.69	6e-131	51.74%	402	WP_013354296.1
site-specific DNA-methyltransferase [Mycoplasma bovis]	Mycoplasma bovis	395	679	0.73	9e-131	84.71%	543	QQH49232.1
site-specific DNA-methyltransferase [Mycoplasma bovis]	Mycoplasma bovis	395	679	0.73	1e-130	84.36%	544	QQH66011.1
site-specific DNA-methyltransferase [Mycoplasma bovis]	Mycoplasma bovis	395	679	0.73	1e-130	84.36%	544	QQH78372.1
site-specific DNA-methyltransferase [Mycoplasma bovis]	Mycoplasma bovis	394	679	0.73	2e-130	84.02%	545	QQH27980.1
site-specific DNA-methyltransferase [Mycoplasma bovis]	Mycoplasma bovis	394	679	0.73	2e-130	84.02%	545	QQH28872.1
site-specific DNA-methyltransferase [Mycoplasma bovis]	Mycoplasma bovis	394	679	0.73	2e-130	84.02%	545	QQH49458.1
site-specific DNA-methyltransferase [Mycoplasma bovis]	Mycoplasma bovis	394	679	0.73	2e-130	83.67%	546	QQH34606.1
type III restriction enzyme/adenine-specific DNA-methyltransferase [Mycoplasma auris]	Mycoplasma auris	389	389	0.7	2e-130	53.71%	396	PZV99821.1
site-specific DNA-methyltransferase [Mycoplasma bovis]	Mycoplasma bovis	394	678	0.73	3e-130	84.02%	545	QQH24513.1
site-specific DNA-methyltransferase [Mycoplasma bovis]	Mycoplasma bovis	393	678	0.73	4e-130	83.95%	544	QQH19219.1
site-specific DNA-methyltransferase [Mycoplasma bovis]	Mycoplasma bovis	392	677	0.73	8e-130	84.94%	539	QQH66513.1
site-specific DNA-methyltransferase [Mycoplasma bovis]	Mycoplasma bovis	391	675	0.73	4e-129	83.20%	545	QQH48832.1
site-specific DNA-methyltransferase [Mycoplasma bovis]	Mycoplasma bovis	389	674	0.73	2e-128	83.20%	545	QQH27254.1
site-specific DNA-methyltransferase [Mycoplasma bovis]	Mycoplasma bovis	386	617	0.67	8e-128	81.89%	511	WP_152028721.1
RsmD family RNA methyltransferase [Mycoplasma bovis]	Mycoplasma bovis	386	671	0.73	2e-127	83.67%	546	WP_115287395.1
site-specific DNA-methyltransferase [Mycoplasma bovis]	Mycoplasma bovis	386	670	0.73	3e-127	82.52%	547	QQH22448.1
site-specific DNA-methyltransferase [Mycoplasma bovis]	Mycoplasma bovis	386	670	0.73	3e-127	82.52%	547	QQH27494.1
site-specific DNA-methyltransferase [Mycoplasma bovis]	Mycoplasma bovis	385	670	0.73	4e-127	83.00%	548	QQH72706.1
restriction endonuclease subunit M [Mycoplasma bovis]	Mycoplasma bovis	385	670	0.73	4e-127	83.00%	548	AXJ78007.1
site-specific DNA-methyltransferase [Mycoplasma bovis]	Mycoplasma bovis	385	669	0.73	1e-126	81.53%	550	QQH21029.1
RsmD family RNA methyltransferase [Mycoplasma bovis]	Mycoplasma bovis	385	669	0.73	1e-126	82.33%	550	WP_115288221.1
site-specific DNA-methyltransferase [Mycoplasma bovis]	Mycoplasma bovis	384	669	0.73	1e-126	82.00%	551	QQH71527.1
site-specific DNA-methyltransferase [Mycoplasma bovis]	Mycoplasma bovis	384	669	0.73	1e-126	82.00%	551	QQH24286.1
site-specific DNA-methyltransferase [Mycoplasma bovis]	Mycoplasma bovis	384	668	0.73	3e-126	81.35%	553	QQH22204.1
site-specific DNA-methyltransferase [Mycoplasma bovis]	Mycoplasma bovis	381	666	0.73	2e-125	80.31%	555	QQH83917.1
site-specific DNA-methyltransferase [Mycoplasma bovis]	Mycoplasma bovis	378	663	0.73	6e-124	80.57%	548	QQH84161.1
site-specific DNA-methyltransferase [Mycoplasma bovis]	Mycoplasma bovis	378	663	0.73	6e-124	80.57%	548	QQH19672.1
site-specific DNA-methyltransferase [Mycoplasma bovis]	Mycoplasma bovis	377	662	0.73	8e-124	80.24%	549	QQH35826.1
site-specific DNA-methyltransferase [Mycoplasma bovis]	Mycoplasma bovis	362	362	0.69	6e-120	53.75%	384	WP_075271514.1
site-specific DNA-methyltransferase [Mycoplasma lipofaciens]	Mycoplasma lipofaciens	360	360	0.69	2e-119	52.50%	398	WP_084489742.1
site-specific DNA-methyltransferase [Mycoplasma bovis]	Mycoplasma bovis	351	351	0.68	7e-116	53.32%	376	WP_136868418.1
site-specific DNA-methyltransferase [Mycoplasma bovis]	Mycoplasma bovis	350	350	0.7	2e-115	52.23%	388	WP_141456596.1
type III restriction-modification system: methylase [Mycoplasma cynos]	Mycoplasma cynos	337	337	0.65	2e-110	51.33%	396	VEU65088.1
site-specific DNA-methyltransferase [Mycoplasma flocculare]	Mycoplasma flocculare	331	331	0.59	9e-108	50.27%	394	WP_160581495.1
site-specific DNA-methyltransferase [Mycoplasma hyorhinis]	Mycoplasma hyorhinis	327	327	0.63	6e-107	50.83%	359	WP_160577026.1
site-specific DNA-methyltransferase [Mycoplasma bovis]	Mycoplasma bovis	284	466	0.51	3e-89	80.35%	417	WP_193763584.1
site-specific DNA-methyltransferase [Mycoplasma bovis]	Mycoplasma bovis	284	470	0.51	3e-89	80.35%	417	WP_115276494.1
site-specific DNA-methyltransferase [Mycoplasma bovis]	Mycoplasma bovis	271	457	0.51	1e-84	78.61%	413	WP_198403062.1
site-specific DNA-methyltransferase [Mycoplasma hyorhinis]	Mycoplasma hyorhinis	235	389	0.71	1e-68	53.14%	604	WP_014582578.1
site-specific DNA-methyltransferase [Mycoplasma citelli]	Mycoplasma citelli	226	385	0.78	2e-65	51.72%	574	WP_129725272.1

## Sheet: MAGa1580
Description	Scientific Name	Max Score	Total Score	Query Cover	E value	Per. Ident	Acc. Len	Accession
site-specific DNA-methyltransferase [Mycoplasma bovis]	Mycoplasma bovis	1022	1022	1	0.0	90.84%	557	QQH34605.1
site-specific DNA-methyltransferase [Mycoplasma bovis]	Mycoplasma bovis	1022	1022	1	0.0	89.95%	557	QQH72229.1
RsmD family RNA methyltransferase [Mycoplasma bovis]	Mycoplasma bovis	1022	1022	1	0.0	90.68%	558	WP_115293112.1
site-specific DNA-methyltransferase [Mycoplasma bovis]	Mycoplasma bovis	1021	1021	1	0.0	89.62%	559	QQH72705.1
site-specific DNA-methyltransferase [Mycoplasma bovis]	Mycoplasma bovis	1021	1021	1	0.0	90.36%	560	QIT09275.1
RsmD family RNA methyltransferase [Mycoplasma bovis]	Mycoplasma bovis	1020	1020	1	0.0	90.04%	562	WP_115265536.1
site-specific DNA-methyltransferase [Mycoplasma bovis]	Mycoplasma bovis	1019	1019	1	0.0	89.40%	566	WP_167662289.1
RsmD family RNA methyltransferase [Mycoplasma bovis]	Mycoplasma bovis	1018	1018	1	0.0	90.65%	556	WP_203032254.1
DNA methylase N-4 [Mycoplasma bovis]	Mycoplasma bovis	1016	1016	0.99	0.0	90.97%	554	BBJ33001.1
site-specific DNA-methyltransferase [Mycoplasma bovis]	Mycoplasma bovis	941	941	0.91	0.0	91.39%	511	WP_075281216.1
site-specific DNA-methyltransferase [Mycoplasma bovis]	Mycoplasma bovis	940	940	0.91	0.0	91.03%	513	WP_075285882.1
site-specific DNA-methyltransferase [Mycoplasma bovis]	Mycoplasma bovis	848	848	0.82	0.0	90.91%	462	WP_180370610.1
site-specific DNA-methyltransferase [Mycoplasma bovis]	Mycoplasma bovis	840	840	0.8	0.0	91.86%	442	WP_143823038.1
site-specific DNA-methyltransferase [Mycoplasma bovis]	Mycoplasma bovis	837	837	0.77	0.0	94.61%	427	WP_169301687.1
site-specific DNA-methyltransferase [Mycoplasma bovis]	Mycoplasma bovis	809	809	0.77	0.0	91.33%	427	WP_143823109.1
site-specific DNA-methyltransferase [Mycoplasma bovis]	Mycoplasma bovis	806	806	0.77	0.0	91.10%	427	WP_143823094.1
site-specific DNA-methyltransferase [Mycoplasma bovis]	Mycoplasma bovis	772	772	0.73	0.0	92.56%	403	WP_075270932.1
site-specific DNA-methyltransferase [Mycoplasma bovis]	Mycoplasma bovis	736	736	1	0.0	69.58%	567	WP_136832235.1
site-specific DNA-methyltransferase [Mycoplasma bovis]	Mycoplasma bovis	726	726	0.69	0.0	91.15%	384	WP_075271514.1
site-specific DNA-methyltransferase [Mycoplasma felifaucium]	Mycoplasma felifaucium	726	726	0.99	0.0	66.48%	555	WP_027334789.1
site-specific DNA-methyltransferase [Mycoplasma bovis]	Mycoplasma bovis	714	714	0.67	0.0	91.71%	388	WP_141456596.1
site-specific DNA-methyltransferase [Mycoplasma hominis]	Mycoplasma hominis	713	713	0.95	0.0	65.41%	555	WP_052498734.1
site-specific DNA-methyltransferase [Mycoplasma bovis]	Mycoplasma bovis	711	711	0.68	0.0	90.96%	376	WP_136868418.1
site-specific DNA-methyltransferase [Mycoplasma hominis]	Mycoplasma hominis	709	709	0.95	0.0	64.97%	556	WP_203283412.1
site-specific DNA-methyltransferase [Mycoplasma hominis]	Mycoplasma hominis	703	703	0.95	0.0	64.91%	555	WP_049342588.1
site-specific DNA-methyltransferase [Mycoplasma bovis]	Mycoplasma bovis	678	678	1	0.0	66.26%	543	QQH49232.1
site-specific DNA-methyltransferase [Mycoplasma bovis]	Mycoplasma bovis	677	677	1	0.0	66.03%	545	QQH27980.1
site-specific DNA-methyltransferase [Mycoplasma bovis]	Mycoplasma bovis	677	677	1	0.0	65.91%	546	QQH34606.1
site-specific DNA-methyltransferase [Mycoplasma bovis]	Mycoplasma bovis	677	677	1	0.0	66.03%	545	QQH28872.1
site-specific DNA-methyltransferase [Mycoplasma bovis]	Mycoplasma bovis	677	677	1	0.0	66.03%	545	QQH49458.1
site-specific DNA-methyltransferase [Mycoplasma bovis]	Mycoplasma bovis	677	677	1	0.0	66.03%	545	QQH24513.1
site-specific DNA-methyltransferase [Mycoplasma bovis]	Mycoplasma bovis	676	676	1	0.0	65.97%	544	QQH66011.1
site-specific DNA-methyltransferase [Mycoplasma bovis]	Mycoplasma bovis	676	676	1	0.0	65.97%	544	QQH78372.1
site-specific DNA-methyltransferase [Mycoplasma bovis]	Mycoplasma bovis	673	673	1	0.0	65.62%	544	QQH19219.1
site-specific DNA-methyltransferase [Mycoplasma bovis]	Mycoplasma bovis	671	671	1	0.0	65.33%	545	QQH48832.1
site-specific DNA-methyltransferase [Mycoplasma bovis]	Mycoplasma bovis	670	670	1	0.0	65.67%	539	QQH66513.1
site-specific DNA-methyltransferase [Mycoplasma flocculare]	Mycoplasma flocculare	667	667	1	0.0	60.68%	558	WP_160605580.1
site-specific DNA-methyltransferase [Mycoplasma bovis]	Mycoplasma bovis	667	667	1	0.0	65.33%	545	QQH27254.1
site-specific DNA-methyltransferase [Mycoplasma bovis]	Mycoplasma bovis	665	665	1	0.0	65.68%	548	QQH84161.1
RsmD family RNA methyltransferase [Mycoplasma bovis]	Mycoplasma bovis	665	665	1	0.0	65.91%	546	WP_115287395.1
site-specific DNA-methyltransferase [Mycoplasma bovis]	Mycoplasma bovis	665	665	1	0.0	65.68%	548	QQH19672.1
site-specific DNA-methyltransferase [Mycoplasma bovis]	Mycoplasma bovis	664	664	1	0.0	65.57%	549	QQH35826.1
site-specific DNA-methyltransferase [Mycoplasma bovis]	Mycoplasma bovis	664	664	1	0.0	65.28%	547	QQH22448.1
site-specific DNA-methyltransferase [Mycoplasma bovis]	Mycoplasma bovis	664	664	1	0.0	65.80%	547	QQH27494.1
site-specific DNA-methyltransferase [Mycoplasma bovis]	Mycoplasma bovis	664	664	1	0.0	65.16%	548	QQH72706.1
restriction endonuclease subunit M [Mycoplasma bovis]	Mycoplasma bovis	664	664	1	0.0	65.68%	548	AXJ78007.1
site-specific DNA-methyltransferase [Mycoplasma bovis]	Mycoplasma bovis	663	663	1	0.0	65.46%	550	QQH21029.1
RsmD family RNA methyltransferase [Mycoplasma bovis]	Mycoplasma bovis	663	663	1	0.0	65.46%	550	WP_115288221.1
site-specific DNA-methyltransferase [Mycoplasma bovis]	Mycoplasma bovis	663	663	1	0.0	64.48%	551	QQH71527.1
site-specific DNA-methyltransferase [Mycoplasma bovis]	Mycoplasma bovis	663	663	1	0.0	64.83%	551	QQH24286.1
site-specific DNA-methyltransferase [Mycoplasma bovis]	Mycoplasma bovis	662	662	1	0.0	65.33%	571	WP_048349603.1
site-specific DNA-methyltransferase [Mycoplasma bovis]	Mycoplasma bovis	662	662	1	0.0	64.78%	553	QQH22204.1
site-specific DNA-methyltransferase [Mycoplasma bovis]	Mycoplasma bovis	661	661	1	0.0	65.56%	569	WP_075281227.1
site-specific DNA-methyltransferase [Mycoplasma bovis]	Mycoplasma bovis	660	660	1	0.0	65.05%	575	WP_115305918.1
site-specific DNA-methyltransferase [Mycoplasma bovis]	Mycoplasma bovis	659	659	1	0.0	64.94%	576	WP_101456659.1
site-specific DNA-methyltransferase [Mycoplasma bovis]	Mycoplasma bovis	659	659	1	0.0	64.04%	555	QQH83917.1
site-specific DNA-methyltransferase [Mycoplasma bovis]	Mycoplasma bovis	658	658	1	0.0	64.66%	577	WP_041304780.1
site-specific DNA-methyltransferase [Mycoplasma bovis]	Mycoplasma bovis	655	655	1	0.0	64.48%	577	WP_038582660.1
RsmD family RNA methyltransferase [Mycoplasma hyopneumoniae]	Mycoplasma hyopneumoniae	655	655	0.98	0.0	60.62%	561	WP_044284658.1
DNA methylase [Mycoplasma bovis]	Mycoplasma bovis	655	655	0.99	0.0	64.82%	574	SBO45926.1
Type III restriction-modification system: methylase [Mycoplasma bovis Hubei-1]	Mycoplasma bovis Hubei-1	654	654	0.99	0.0	64.53%	575	AEI89872.1
site-specific DNA-methyltransferase [Mycoplasma flocculare]	Mycoplasma flocculare	651	651	1	0.0	59.89%	556	WP_002557502.1
Type III restriction-modification system: methylase [Mycoplasma bovis CQ-W70]	Mycoplasma bovis CQ-W70	651	651	0.99	0.0	64.36%	575	AIA33748.1
site-specific DNA-methyltransferase [Mycoplasma flocculare]	Mycoplasma flocculare	644	644	1	0.0	60.32%	558	WP_160609401.1
site-specific DNA-methyltransferase [Ureaplasma diversum]	Ureaplasma diversum	643	643	0.95	0.0	59.89%	556	WP_038102977.1
RsmD family RNA methyltransferase [Mycoplasma flocculare]	Mycoplasma flocculare	637	637	1	0.0	59.33%	564	WP_160581134.1
RsmD family RNA methyltransferase [Mycoplasma flocculare]	Mycoplasma flocculare	637	637	1	0.0	59.57%	560	WP_160583785.1
RsmD family RNA methyltransferase [Mycoplasma hyopneumoniae]	Mycoplasma hyopneumoniae	633	633	0.98	0.0	60.80%	561	WP_014579857.1
site-specific DNA-methyltransferase [Mycoplasma bovis]	Mycoplasma bovis	620	620	0.94	0.0	65.00%	511	WP_152028721.1
site-specific DNA-methyltransferase [Mycoplasma bovis]	Mycoplasma bovis	610	610	0.57	0.0	92.14%	318	WP_141807020.1
site-specific DNA-methyltransferase [Mycoplasma hominis]	Mycoplasma hominis	600	600	0.76	0.0	66.35%	429	WP_203276412.1
site-specific DNA-methyltransferase [Mycoplasma hominis]	Mycoplasma hominis	594	594	0.76	0.0	65.88%	429	WP_203276836.1
site-specific DNA-methyltransferase [Mycoplasma columbinum]	Mycoplasma columbinum	591	591	0.99	0.0	55.80%	551	WP_006608382.1
site-specific DNA-methyltransferase [Mycoplasma auris]	Mycoplasma auris	583	583	0.99	0.0	55.61%	564	WP_004422983.1
site-specific DNA-methyltransferase [Mycoplasma mycoides]	Mycoplasma mycoides	575	575	0.99	0.0	57.39%	564	WP_129868196.1
site-specific DNA-methyltransferase [Mycoplasma mycoides]	Mycoplasma mycoides	575	575	0.99	0.0	57.39%	564	WP_020863093.1
site-specific DNA-methyltransferase [Mycoplasma mycoides]	Mycoplasma mycoides	575	575	0.99	0.0	57.39%	564	WP_129868707.1
site-specific DNA-methyltransferase [Mycoplasma mycoides]	Mycoplasma mycoides	574	574	0.99	0.0	57.22%	564	WP_129913873.1
site-specific DNA-methyltransferase [Mycoplasma mycoides]	Mycoplasma mycoides	573	573	0.99	0.0	57.22%	564	WP_129922665.1
site-specific DNA-methyltransferase [Mycoplasma mycoides]	Mycoplasma mycoides	571	571	0.99	0.0	57.22%	564	WP_129924771.1
site-specific DNA-methyltransferase [Mycoplasma hyopneumoniae]	Mycoplasma hyopneumoniae	564	564	0.77	0.0	63.49%	431	WP_148174330.1
site-specific DNA-methyltransferase [Mycoplasma hyopneumoniae]	Mycoplasma hyopneumoniae	563	563	0.76	0.0	62.12%	432	WP_160601024.1
restriction endonuclease subunit M [Mycoplasma arginini]	Mycoplasma arginini	561	561	0.72	0.0	67.08%	418	PWC08947.1
site-specific DNA-methyltransferase [Mycoplasma hyopneumoniae]	Mycoplasma hyopneumoniae	559	559	0.76	0.0	63.23%	428	WP_201763954.1
site-specific DNA-methyltransferase [Mycoplasma flocculare]	Mycoplasma flocculare	552	552	0.77	0.0	62.99%	434	WP_160603156.1
site-specific DNA-methyltransferase [Mycoplasma sp. MF12]	Mycoplasma sp. MF12	548	548	0.77	0.0	62.53%	434	WP_160611384.1
site-specific DNA-methyltransferase [Mycoplasma columborale]	Mycoplasma columborale	547	547	0.99	0.0	52.42%	560	WP_036434253.1
site-specific DNA-methyltransferase [Mycoplasma hyopneumoniae]	Mycoplasma hyopneumoniae	545	545	0.77	0.0	63.17%	430	WP_129640575.1
site-specific DNA-methyltransferase [Mycoplasma ovipneumoniae]	Mycoplasma ovipneumoniae	544	544	0.78	0.0	60.31%	451	WP_179852236.1
site-specific DNA-methyltransferase [Mycoplasma flocculare]	Mycoplasma flocculare	543	543	0.76	0.0	62.59%	432	WP_144245605.1
site-specific DNA-methyltransferase [Mycoplasma flocculare]	Mycoplasma flocculare	543	543	0.76	0.0	62.36%	432	WP_160593501.1
site-specific DNA-methyltransferase [Mycoplasma columbinasale]	Mycoplasma columbinasale	542	542	0.99	0.0	50.99%	548	WP_129623020.1
site-specific DNA-methyltransferase [Mycoplasma ovipneumoniae]	Mycoplasma ovipneumoniae	542	542	0.76	0.0	60.83%	432	WP_141557553.1
site-specific DNA-methyltransferase [Mycoplasma ovipneumoniae]	Mycoplasma ovipneumoniae	540	540	0.71	0.0	64.56%	396	WP_069098030.1
site-specific DNA-methyltransferase [Mycoplasma hyopneumoniae]	Mycoplasma hyopneumoniae	537	537	0.76	0.0	63.00%	428	WP_081632349.1
site-specific DNA-methyltransferase [Mycoplasma ovipneumoniae]	Mycoplasma ovipneumoniae	537	537	0.77	0.0	60.09%	446	WP_081310773.1
site-specific DNA-methyltransferase [Mycoplasma hyopneumoniae]	Mycoplasma hyopneumoniae	536	536	0.7	0.0	67.52%	390	WP_088764626.1
site-specific DNA-methyltransferase [Mycoplasma ovipneumoniae]	Mycoplasma ovipneumoniae	536	536	0.77	0.0	59.87%	446	WP_081311071.1
site-specific DNA-methyltransferase [Mycoplasma ovipneumoniae]	Mycoplasma ovipneumoniae	532	532	0.76	0.0	59.91%	444	WP_202795921.1
type III restriction-modification system: methylase [Mycoplasma columbinasale]	Mycoplasma columbinasale	529	529	0.91	0.0	52.86%	517	VEU78174.1
unnamed protein product		525	525	0.69	0.0	63.80%	385	WP_051129931.1
site-specific DNA-methyltransferase [Mycoplasma ovipneumoniae]	Mycoplasma ovipneumoniae	509	509	0.69	9e-178	61.48%	390	WP_179853242.1
site-specific DNA-methyltransferase [Mycoplasma hyopneumoniae]	Mycoplasma hyopneumoniae	506	506	0.65	4e-177	65.84%	367	WP_160615778.1
site-specific DNA-methyltransferase [Mycoplasma ovipneumoniae]	Mycoplasma ovipneumoniae	507	507	0.69	4e-177	61.13%	389	WP_081310968.1
site-specific DNA-methyltransferase [Mycoplasma hyopneumoniae]	Mycoplasma hyopneumoniae	506	506	0.69	7e-177	63.54%	385	OWG14022.1
site-specific DNA-methyltransferase [Mycoplasma columbinasale]	Mycoplasma columbinasale	513	513	0.95	3e-176	50.09%	594	WP_197722272.1
site-specific DNA-methyltransferase [Mycoplasma hominis]	Mycoplasma hominis	509	509	0.95	3e-175	52.61%	565	WP_044329386.1
restriction endonuclease subunit M [Mycoplasma dispar]	Mycoplasma dispar	504	504	0.77	5e-175	56.19%	453	ATP59904.1
site-specific DNA-methyltransferase [Mycoplasma bovis]	Mycoplasma bovis	494	494	0.57	5e-174	78.23%	270	WP_141783182.1
site-specific DNA-methyltransferase [Mycoplasma hominis]	Mycoplasma hominis	504	504	0.95	2e-173	52.17%	566	WP_038556707.1
site-specific DNA-methyltransferase [Mycoplasma ovipneumoniae]	Mycoplasma ovipneumoniae	499	499	0.77	3e-173	57.89%	437	WP_129643682.1
hypothetical protein JPM2_1480 [Mycoplasma felis]	Mycoplasma felis	492	492	0.69	3e-171	62.08%	389	BBU47455.1
site-specific DNA-methyltransferase [Mycoplasma ovipneumoniae]	Mycoplasma ovipneumoniae	489	489	0.68	4e-170	60.00%	395	WP_143825311.1
LOW QUALITY PROTEIN: adenine-specific DNA-methyltransferase [Mycoplasma subdolum]	Mycoplasma subdolum	483	483	0.98	2e-165	50.70%	546	RMA79026.1
putative type III restriction-modification system: methylase [Mycoplasma hyopneumoniae 7422]	Mycoplasma hyopneumoniae 7422	475	475	0.63	4e-165	63.25%	352	AGQ51050.1
hypothetical protein JM47_02805 [Ureaplasma diversum]	Ureaplasma diversum	475	475	0.68	2e-164	61.14%	386	AJQ45692.1
site-specific DNA-methyltransferase [Mycoplasma hominis]	Mycoplasma hominis	475	475	0.95	2e-162	51.74%	544	WP_175949771.1
hypothetical protein CIB43_00609 [Mycoplasma hyopneumoniae]	Mycoplasma hyopneumoniae	468	468	0.63	4e-162	62.75%	356	ASU14500.1
site-specific DNA-methyltransferase [Mycoplasma ovipneumoniae]	Mycoplasma ovipneumoniae	466	466	0.63	2e-161	61.52%	356	WP_044284558.1
site-specific DNA-methyltransferase [Mycoplasma hominis]	Mycoplasma hominis	471	471	0.95	1e-160	51.01%	544	WP_104940344.1
site-specific DNA-methyltransferase [Mycoplasma sp. Mirounga ES2806-GEN]	Mycoplasma sp. Mirounga ES2806-GEN	467	467	0.98	3e-159	50.36%	536	WP_171110784.1
conserved hypothetical protein [Mycoplasma hyopneumoniae 232]	Mycoplasma hyopneumoniae 232	455	455	0.63	3e-157	62.68%	352	AAV27873.1
site-specific DNA-methyltransferase [Mycoplasma hyopneumoniae]	Mycoplasma hyopneumoniae	454	454	0.63	1e-156	62.39%	352	WP_135618898.1
hypothetical protein CIB43_00756 [Mycoplasma hyopneumoniae]	Mycoplasma hyopneumoniae	451	451	0.63	1e-155	62.57%	350	ASU14642.1
site-specific DNA-methyltransferase [Mycoplasma bovis]	Mycoplasma bovis	453	453	0.77	2e-155	59.19%	417	WP_193763584.1
site-specific DNA-methyltransferase [Mycoplasma bovis]	Mycoplasma bovis	450	450	0.77	6e-154	58.69%	443	WP_141783247.1
site-specific DNA-methyltransferase [Mycoplasma bovis]	Mycoplasma bovis	450	450	0.77	7e-154	58.47%	440	KAB6719500.1
site-specific DNA-methyltransferase [Mycoplasma bovis]	Mycoplasma bovis	449	449	0.77	1e-153	58.74%	417	WP_115276494.1
restriction endonuclease subunit M [Mycoplasma bovis]	Mycoplasma bovis	449	449	0.77	2e-153	58.60%	439	TGE30606.1
site-specific DNA-methyltransferase [Mycoplasma bovis]	Mycoplasma bovis	438	438	0.77	1e-149	58.30%	413	WP_198403062.1
adenine-specific DNA-methyltransferase [Mycoplasma mustelae]	Mycoplasma mustelae	431	431	0.65	3e-147	58.40%	392	TDV24115.1
site-specific DNA-methyltransferase [Mycoplasma mycoides]	Mycoplasma mycoides	430	430	0.76	5e-146	54.38%	443	WP_196218407.1
type III restriction-modification system: methylase [Mycoplasma ovipneumoniae]	Mycoplasma ovipneumoniae	410	410	0.63	2e-139	56.27%	359	VEU70881.1
site-specific DNA-methyltransferase [Mycoplasma hominis]	Mycoplasma hominis	408	408	0.76	2e-137	51.34%	442	MTH75936.1
site-specific DNA-methyltransferase [Mycoplasma arginini]	Mycoplasma arginini	406	406	0.77	1e-136	52.57%	446	WP_144436820.1
site-specific DNA-methyltransferase [Mycoplasma columbinum]	Mycoplasma columbinum	404	404	0.76	4e-136	53.78%	419	WP_100069016.1
site-specific DNA-methyltransferase [Mycoplasma hominis]	Mycoplasma hominis	404	404	0.76	7e-136	51.01%	443	WP_175933621.1
site-specific DNA-methyltransferase [Mycoplasma hominis]	Mycoplasma hominis	402	402	0.76	3e-135	50.78%	443	WP_113239944.1
site-specific DNA-methyltransferase [Mycoplasma hominis]	Mycoplasma hominis	401	401	0.76	1e-134	50.22%	442	WP_203282766.1
site-specific DNA-methyltransferase [Mycoplasma hominis]	Mycoplasma hominis	401	401	0.77	1e-134	50.11%	443	WP_112636475.1
site-specific DNA-methyltransferase [Mycoplasma hominis]	Mycoplasma hominis	400	400	0.76	3e-134	50.45%	442	WP_202612936.1
site-specific DNA-methyltransferase [Mycoplasma hominis]	Mycoplasma hominis	399	399	0.76	6e-134	50.45%	442	WP_203276575.1
site-specific DNA-methyltransferase [Mycoplasma hominis]	Mycoplasma hominis	399	399	0.76	6e-134	50.56%	443	WP_143763814.1
site-specific DNA-methyltransferase [Mycoplasma hominis]	Mycoplasma hominis	397	397	0.76	3e-133	50.45%	442	WP_203282184.1
hypothetical protein VO56_00095 [Mycoplasma gallinaceum]	Mycoplasma gallinaceum	393	393	0.63	1e-132	55.99%	364	AKA50215.1
site-specific DNA-methyltransferase [Mycoplasma hominis]	Mycoplasma hominis	395	395	0.77	2e-132	50.00%	442	WP_202808434.1
site-specific DNA-methyltransferase [Mycoplasma bovis]	Mycoplasma bovis	379	379	0.69	1e-126	56.25%	391	WP_141774617.1
site-specific DNA-methyltransferase [Mycoplasma subdolum]	Mycoplasma subdolum	376	376	0.77	4e-125	50.00%	434	WP_121940568.1
site-specific DNA-methyltransferase [Mycoplasma bovis]	Mycoplasma bovis	369	369	0.69	6e-123	55.00%	397	WP_193215497.1
site-specific DNA-methyltransferase [Mycoplasma sp. Zaradi2]	Mycoplasma sp. Zaradi2	371	371	0.77	8e-123	50.00%	446	QSB07817.1
site-specific DNA-methyltransferase [Mycoplasma bovis]	Mycoplasma bovis	368	368	0.69	2e-122	55.00%	397	WP_075270966.1
hypothetical protein MBKG4397_1650 [Mycoplasma bovis]	Mycoplasma bovis	368	368	0.69	3e-122	55.00%	397	BBJ32999.1
site-specific DNA-methyltransferase [Mycoplasma bovis]	Mycoplasma bovis	365	365	0.69	2e-121	54.75%	397	WP_136868396.1
site-specific DNA-methyltransferase [Mycoplasma bovis]	Mycoplasma bovis	364	364	0.69	2e-121	55.39%	374	WP_013954609.1
hypothetical protein BA180_00130 [Mycoplasma bovis]	Mycoplasma bovis	364	364	0.69	5e-121	54.64%	396	TQF44621.1
site-specific DNA-methyltransferase [Mycoplasma bovis]	Mycoplasma bovis	353	353	0.68	3e-117	55.24%	366	WP_136868421.1
site-specific DNA-methyltransferase [Mycoplasma bovis]	Mycoplasma bovis	347	347	0.67	2e-114	54.12%	385	WP_143823086.1
type III restriction modification system:Methylase [Mycoplasmopsis columbinum SF7]	Mycoplasmopsis columbinum SF7	342	342	0.69	9e-113	52.42%	375	EGV00454.1
site-specific DNA-methyltransferase [Mycoplasma bovis]	Mycoplasma bovis	290	290	0.6	6e-93	51.84%	343	WP_141456594.1
restriction endonuclease subunit M [Mycoplasma flocculare]	Mycoplasma flocculare	259	428	0.73	1e-77	60.17%	606	WP_040538362.1
site-specific DNA-methyltransferase [Mycoplasma hyorhinis]	Mycoplasma hyorhinis	253	412	0.79	1e-75	50.74%	604	WP_014582578.1
site-specific DNA-methyltransferase [Ureaplasma urealyticum]	Ureaplasma urealyticum	188	376	0.55	6e-53	65.00%	430	WP_155105088.1

## Sheet: MAGa1530
Description	Scientific Name	Max Score	Total Score	Query Cover	E value	Per. Ident	Acc. Len	Accession
site-specific DNA-methyltransferase [Mycoplasma bovis]	Mycoplasma bovis	803	803	0.98	0.0	73.25%	567	WP_136832235.1
site-specific DNA-methyltransferase [Mycoplasma auris]	Mycoplasma auris	756	756	0.98	0.0	67.55%	564	WP_004422983.1
site-specific DNA-methyltransferase [Mycoplasma bovis]	Mycoplasma bovis	722	722	0.97	0.0	67.42%	557	QQH34605.1
site-specific DNA-methyltransferase [Mycoplasma bovis]	Mycoplasma bovis	722	722	0.97	0.0	66.90%	557	QQH72229.1
RsmD family RNA methyltransferase [Mycoplasma bovis]	Mycoplasma bovis	722	722	0.97	0.0	67.30%	558	WP_115293112.1
site-specific DNA-methyltransferase [Mycoplasma bovis]	Mycoplasma bovis	721	721	0.97	0.0	66.67%	559	QQH72705.1
site-specific DNA-methyltransferase [Mycoplasma bovis]	Mycoplasma bovis	721	721	0.97	0.0	67.07%	560	QIT09275.1
RsmD family RNA methyltransferase [Mycoplasma bovis]	Mycoplasma bovis	720	720	0.97	0.0	66.84%	562	WP_115265536.1
site-specific DNA-methyltransferase [Mycoplasma bovis]	Mycoplasma bovis	719	719	0.97	0.0	66.38%	566	WP_167662289.1
DNA methylase N-4 [Mycoplasma bovis]	Mycoplasma bovis	718	718	0.97	0.0	67.42%	554	BBJ33001.1
RsmD family RNA methyltransferase [Mycoplasma bovis]	Mycoplasma bovis	716	716	0.97	0.0	67.01%	556	WP_203032254.1
site-specific DNA-methyltransferase [Mycoplasma bovis]	Mycoplasma bovis	679	679	0.98	0.0	65.33%	571	WP_048349603.1
site-specific DNA-methyltransferase [Mycoplasma bovis]	Mycoplasma bovis	678	678	0.98	0.0	65.22%	569	WP_075281227.1
site-specific DNA-methyltransferase [Mycoplasma bovis]	Mycoplasma bovis	676	676	0.98	0.0	64.74%	575	WP_115305918.1
site-specific DNA-methyltransferase [Mycoplasma bovis]	Mycoplasma bovis	676	676	0.98	0.0	64.63%	576	WP_101456659.1
site-specific DNA-methyltransferase [Mycoplasma bovis]	Mycoplasma bovis	674	674	0.98	0.0	64.19%	577	WP_041304780.1
site-specific DNA-methyltransferase [Mycoplasma bovis]	Mycoplasma bovis	672	672	0.97	0.0	65.68%	543	QQH49232.1
site-specific DNA-methyltransferase [Mycoplasma bovis]	Mycoplasma bovis	672	672	0.97	0.0	65.45%	545	QQH28872.1
site-specific DNA-methyltransferase [Mycoplasma bovis]	Mycoplasma bovis	672	672	0.97	0.0	65.57%	544	QQH66011.1
site-specific DNA-methyltransferase [Mycoplasma bovis]	Mycoplasma bovis	672	672	0.97	0.0	65.57%	544	QQH78372.1
site-specific DNA-methyltransferase [Mycoplasma bovis]	Mycoplasma bovis	672	672	0.97	0.0	65.45%	545	QQH49458.1
site-specific DNA-methyltransferase [Mycoplasma bovis]	Mycoplasma bovis	672	672	0.97	0.0	65.45%	545	QQH24513.1
site-specific DNA-methyltransferase [Mycoplasma bovis]	Mycoplasma bovis	671	671	0.97	0.0	65.45%	545	QQH27980.1
site-specific DNA-methyltransferase [Mycoplasma bovis]	Mycoplasma bovis	671	671	0.97	0.0	65.34%	546	QQH34606.1
site-specific DNA-methyltransferase [Mycoplasma bovis]	Mycoplasma bovis	671	671	0.98	0.0	64.03%	577	WP_038582660.1
DNA methylase [Mycoplasma bovis]	Mycoplasma bovis	671	671	0.98	0.0	64.51%	574	SBO45926.1
site-specific DNA-methyltransferase [Mycoplasma bovis]	Mycoplasma bovis	671	671	0.97	0.0	65.39%	544	QQH19219.1
site-specific DNA-methyltransferase [Mycoplasma bovis]	Mycoplasma bovis	669	669	0.97	0.0	65.67%	539	QQH66513.1
Type III restriction-modification system: methylase [Mycoplasma bovis Hubei-1]	Mycoplasma bovis Hubei-1	669	669	0.98	0.0	64.07%	575	AEI89872.1
site-specific DNA-methyltransferase [Mycoplasma bovis]	Mycoplasma bovis	668	668	0.97	0.0	65.10%	545	QQH48832.1
site-specific DNA-methyltransferase [Mycoplasma bovis]	Mycoplasma bovis	667	667	0.97	0.0	65.10%	545	QQH27254.1
Type III restriction-modification system: methylase [Mycoplasma bovis CQ-W70]	Mycoplasma bovis CQ-W70	666	666	0.98	0.0	63.91%	575	AIA33748.1
RsmD family RNA methyltransferase [Mycoplasma bovis]	Mycoplasma bovis	663	663	0.97	0.0	65.34%	546	WP_115287395.1
site-specific DNA-methyltransferase [Mycoplasma bovis]	Mycoplasma bovis	663	663	0.97	0.0	64.88%	547	QQH22448.1
site-specific DNA-methyltransferase [Mycoplasma hominis]	Mycoplasma hominis	663	663	0.94	0.0	62.71%	565	WP_044329386.1
site-specific DNA-methyltransferase [Mycoplasma bovis]	Mycoplasma bovis	663	663	0.97	0.0	64.88%	547	QQH27494.1
site-specific DNA-methyltransferase [Mycoplasma bovis]	Mycoplasma bovis	662	662	0.97	0.0	65.11%	548	QQH72706.1
restriction endonuclease subunit M [Mycoplasma bovis]	Mycoplasma bovis	662	662	0.97	0.0	65.11%	548	AXJ78007.1
site-specific DNA-methyltransferase [Mycoplasma bovis]	Mycoplasma bovis	662	662	0.97	0.0	64.77%	548	QQH84161.1
site-specific DNA-methyltransferase [Mycoplasma bovis]	Mycoplasma bovis	662	662	0.97	0.0	64.77%	548	QQH19672.1
site-specific DNA-methyltransferase [Mycoplasma bovis]	Mycoplasma bovis	662	662	0.97	0.0	64.54%	550	QQH21029.1
site-specific DNA-methyltransferase [Mycoplasma bovis]	Mycoplasma bovis	662	662	0.97	0.0	64.66%	549	QQH35826.1
RsmD family RNA methyltransferase [Mycoplasma bovis]	Mycoplasma bovis	662	662	0.97	0.0	64.89%	550	WP_115288221.1
site-specific DNA-methyltransferase [Mycoplasma bovis]	Mycoplasma bovis	661	661	0.97	0.0	64.78%	551	QQH71527.1
site-specific DNA-methyltransferase [Mycoplasma bovis]	Mycoplasma bovis	661	661	0.97	0.0	64.78%	551	QQH24286.1
site-specific DNA-methyltransferase [Mycoplasma bovis]	Mycoplasma bovis	660	660	0.97	0.0	64.55%	553	QQH22204.1
site-specific DNA-methyltransferase [Mycoplasma bovis]	Mycoplasma bovis	659	659	0.97	0.0	64.16%	555	QQH83917.1
site-specific DNA-methyltransferase [Mycoplasma hominis]	Mycoplasma hominis	654	654	0.94	0.0	62.34%	565	WP_036438860.1
site-specific DNA-methyltransferase [Mycoplasma bovis]	Mycoplasma bovis	647	647	0.89	0.0	66.10%	511	WP_075281216.1
site-specific DNA-methyltransferase [Mycoplasma bovis]	Mycoplasma bovis	646	646	0.89	0.0	65.85%	513	WP_075285882.1
site-specific DNA-methyltransferase [Mycoplasma mycoides]	Mycoplasma mycoides	617	617	0.97	0.0	60.82%	564	WP_129913873.1
site-specific DNA-methyltransferase [Mycoplasma bovis]	Mycoplasma bovis	617	617	0.91	0.0	64.21%	511	WP_152028721.1
site-specific DNA-methyltransferase [Mycoplasma mycoides]	Mycoplasma mycoides	617	617	0.97	0.0	60.82%	564	WP_129868196.1
site-specific DNA-methyltransferase [Mycoplasma mycoides]	Mycoplasma mycoides	617	617	0.97	0.0	60.82%	564	WP_020863093.1
site-specific DNA-methyltransferase [Mycoplasma mycoides]	Mycoplasma mycoides	614	614	0.97	0.0	60.64%	564	WP_129922665.1
site-specific DNA-methyltransferase [Mycoplasma mycoides]	Mycoplasma mycoides	614	614	0.97	0.0	60.64%	564	WP_129868707.1
site-specific DNA-methyltransferase [Mycoplasma mycoides]	Mycoplasma mycoides	612	612	0.97	0.0	60.64%	564	WP_129924771.1
site-specific DNA-methyltransferase [Mycoplasma hominis]	Mycoplasma hominis	568	568	0.94	0.0	56.88%	566	WP_038556707.1
site-specific DNA-methyltransferase [Mycoplasma hominis]	Mycoplasma hominis	563	563	0.76	0.0	63.57%	442	MTH75936.1
site-specific DNA-methyltransferase [Mycoplasma felifaucium]	Mycoplasma felifaucium	547	547	0.97	0.0	55.83%	555	WP_027334789.1
site-specific DNA-methyltransferase [Mycoplasma bovis]	Mycoplasma bovis	547	547	0.8	0.0	62.66%	462	WP_180370610.1
site-specific DNA-methyltransferase [Mycoplasma primatum]	Mycoplasma primatum	536	536	0.77	0.0	59.37%	441	WP_084274201.1
site-specific DNA-methyltransferase [Mycoplasma bovis]	Mycoplasma bovis	535	535	0.78	0.0	62.61%	442	WP_143823038.1
site-specific DNA-methyltransferase [Mycoplasma bovis]	Mycoplasma bovis	518	518	0.76	1e-180	61.97%	427	WP_169301687.1
site-specific DNA-methyltransferase [Mycoplasma hominis]	Mycoplasma hominis	518	518	0.94	9e-179	52.97%	555	WP_052498734.1
site-specific DNA-methyltransferase [Mycoplasma bovis]	Mycoplasma bovis	511	511	0.76	6e-178	61.52%	427	WP_143823094.1
site-specific DNA-methyltransferase [Mycoplasma hominis]	Mycoplasma hominis	514	514	0.94	3e-177	52.70%	556	WP_203283412.1
site-specific DNA-methyltransferase [Mycoplasma bovis]	Mycoplasma bovis	508	508	0.76	8e-177	61.30%	427	WP_143823109.1
site-specific DNA-methyltransferase [Mycoplasma hominis]	Mycoplasma hominis	505	505	0.94	2e-173	52.43%	555	WP_049342588.1
site-specific DNA-methyltransferase [Mycoplasma ovipneumoniae]	Mycoplasma ovipneumoniae	504	504	0.97	1e-172	50.09%	579	WP_081309977.1
site-specific DNA-methyltransferase [Mycoplasma hominis]	Mycoplasma hominis	484	484	0.69	8e-168	61.31%	398	WP_160331791.1
type III restriction-modification system: methylase [Mycoplasma hyopneumoniae 7422]	Mycoplasma hyopneumoniae 7422	488	488	0.97	2e-166	50.26%	569	AGQ50944.1
site-specific DNA-methyltransferase [Mycoplasma mycoides]	Mycoplasma mycoides	478	478	0.75	2e-164	58.73%	443	WP_196218407.1
site-specific DNA-methyltransferase [Mycoplasma hominis]	Mycoplasma hominis	475	475	0.69	3e-164	61.06%	398	AYN65690.1
site-specific DNA-methyltransferase [Mycoplasma flocculare]	Mycoplasma flocculare	479	479	0.88	8e-164	50.76%	528	WP_196792419.1
site-specific DNA-methyltransferase [Mycoplasma bovis]	Mycoplasma bovis	472	472	0.71	8e-163	60.81%	403	WP_075270932.1
site-specific DNA-methyltransferase [Mycoplasma hominis]	Mycoplasma hominis	471	471	0.78	3e-161	55.34%	465	WP_144402493.1
site-specific DNA-methyltransferase [Mycoplasma arginini]	Mycoplasma arginini	468	468	0.76	1e-160	56.60%	446	WP_144436820.1
site-specific DNA-methyltransferase [Mycoplasma hominis]	Mycoplasma hominis	466	466	0.76	8e-160	56.53%	442	WP_203282766.1
site-specific DNA-methyltransferase [Mycoplasma hominis]	Mycoplasma hominis	466	466	0.76	1e-159	55.93%	443	WP_191135554.1
site-specific DNA-methyltransferase [Mycoplasma bovis]	Mycoplasma bovis	464	464	0.77	4e-159	58.64%	443	WP_141783247.1
site-specific DNA-methyltransferase [Mycoplasma hominis]	Mycoplasma hominis	464	464	0.76	5e-159	56.31%	442	WP_202612936.1
site-specific DNA-methyltransferase [Mycoplasma hominis]	Mycoplasma hominis	463	463	0.76	1e-158	56.15%	443	WP_143763814.1
restriction endonuclease subunit M [Mycoplasma bovis]	Mycoplasma bovis	462	462	0.77	2e-158	58.55%	439	TGE30606.1
site-specific DNA-methyltransferase [Mycoplasma hominis]	Mycoplasma hominis	462	462	0.76	3e-158	55.83%	442	WP_202808434.1
site-specific DNA-methyltransferase [Mycoplasma bovis]	Mycoplasma bovis	462	462	0.77	3e-158	58.42%	440	KAB6719500.1
site-specific DNA-methyltransferase [Mycoplasma hominis]	Mycoplasma hominis	461	461	0.76	6e-158	56.15%	443	WP_113239944.1
site-specific DNA-methyltransferase [Mycoplasma hominis]	Mycoplasma hominis	460	460	0.76	1e-157	55.70%	443	WP_175933621.1
site-specific DNA-methyltransferase [Mycoplasma hominis]	Mycoplasma hominis	460	460	0.76	2e-157	56.05%	442	WP_203282184.1
site-specific DNA-methyltransferase [Mycoplasma hominis]	Mycoplasma hominis	458	458	0.76	7e-157	55.26%	443	WP_112636475.1
site-specific DNA-methyltransferase [Mycoplasma hominis]	Mycoplasma hominis	456	456	0.76	5e-156	55.03%	443	WP_175933846.1
site-specific DNA-methyltransferase [Mycoplasma hominis]	Mycoplasma hominis	455	455	0.76	2e-155	55.16%	442	WP_203276575.1
site-specific DNA-methyltransferase [Mycoplasma bovis]	Mycoplasma bovis	451	451	0.76	3e-154	58.04%	417	WP_193763584.1
site-specific DNA-methyltransferase [Mycoplasma hominis]	Mycoplasma hominis	454	454	0.94	8e-154	50.36%	544	WP_175949771.1
site-specific DNA-methyltransferase [Mycoplasma hominis]	Mycoplasma hominis	452	452	0.94	6e-153	50.09%	544	WP_104940344.1
site-specific DNA-methyltransferase [Mycoplasma bovis]	Mycoplasma bovis	447	447	0.76	1e-152	57.59%	417	WP_115276494.1
site-specific DNA-methyltransferase [Mycoplasma maculosum]	Mycoplasma maculosum	444	444	0.69	5e-152	57.99%	400	WP_129646525.1
type III restriction-modification system: methylase [Mycoplasma maculosum]	Mycoplasma maculosum	442	442	0.69	4e-151	57.88%	399	VEU75437.1
site-specific DNA-methyltransferase [Mycoplasma bovis]	Mycoplasma bovis	435	435	0.76	3e-148	57.14%	413	WP_198403062.1
site-specific DNA-methyltransferase [Mycoplasma sp. 'Moose RK']	Mycoplasma sp. 'Moose RK'	437	437	0.75	6e-148	52.12%	472	WP_196363083.1
site-specific DNA-methyltransferase [Mycoplasma ovipneumoniae]	Mycoplasma ovipneumoniae	432	432	0.82	8e-146	51.09%	501	WP_081310961.1
site-specific DNA-methyltransferase [Mycoplasma bovis]	Mycoplasma bovis	426	426	0.68	5e-145	57.92%	384	WP_075271514.1
Putative type III restriction-modification sys [Mycoplasma conjunctivae]	Mycoplasma conjunctivae	425	425	0.67	2e-144	58.10%	386	CAT04914.1
site-specific DNA-methyltransferase [Mycoplasma hyopneumoniae]	Mycoplasma hyopneumoniae	422	422	0.76	9e-143	50.89%	445	WP_179221294.1
site-specific DNA-methyltransferase [Mycoplasma bovis]	Mycoplasma bovis	418	418	0.69	5e-142	56.62%	388	WP_141456596.1
site-specific DNA-methyltransferase [Mycoplasma flocculare]	Mycoplasma flocculare	418	418	0.75	7e-141	50.22%	448	WP_201771016.1
site-specific DNA-methyltransferase [Mycoplasma bovis]	Mycoplasma bovis	414	414	0.67	3e-140	57.58%	376	WP_136868418.1
unnamed protein product		414	414	0.76	1e-139	52.24%	440	WP_202950218.1
Type III restriction-modification system methylation subunit [Mycoplasma gallinarum]	Mycoplasma gallinarum	410	410	0.67	8e-139	55.36%	400	OAB48892.1
site-specific DNA-methyltransferase [Mycoplasma hyorhinis]	Mycoplasma hyorhinis	412	412	0.76	2e-138	50.22%	473	WP_160577020.1
site-specific DNA-methyltransferase [Mycoplasma hyopneumoniae]	Mycoplasma hyopneumoniae	410	410	0.76	9e-138	51.44%	446	WP_135618785.1
site-specific DNA-methyltransferase [Mycoplasma hominis]	Mycoplasma hominis	406	406	0.76	2e-136	50.56%	429	WP_203276412.1
site-specific DNA-methyltransferase [Mycoplasma hyopneumoniae]	Mycoplasma hyopneumoniae	404	404	0.75	1e-135	51.34%	443	WP_160615947.1
site-specific DNA-methyltransferase [Mycoplasma sp. 1654_15]	Mycoplasma sp. 1654_15	402	402	0.71	3e-135	50.47%	427	WP_168910742.1
site-specific DNA-methyltransferase [Mycoplasma hominis]	Mycoplasma hominis	402	402	0.76	7e-135	50.34%	429	WP_203276836.1
site-specific DNA-methyltransferase [Mycoplasma synoviae]	Mycoplasma synoviae	401	401	0.75	1e-134	52.81%	436	WP_154221504.1
site-specific DNA-methyltransferase [Mycoplasma synoviae]	Mycoplasma synoviae	401	401	0.75	1e-134	52.83%	436	WP_191584378.1
site-specific DNA-methyltransferase [Mycoplasma hyopneumoniae]	Mycoplasma hyopneumoniae	401	401	0.75	1e-134	51.56%	443	WP_148174329.1
site-specific DNA-methyltransferase [Mycoplasma hyopneumoniae]	Mycoplasma hyopneumoniae	401	401	0.76	2e-134	50.78%	446	WP_160588211.1
site-specific DNA-methyltransferase [Mycoplasma hyopneumoniae]	Mycoplasma hyopneumoniae	401	401	0.75	2e-134	51.12%	443	WP_160585072.1
site-specific DNA-methyltransferase [Mycoplasma synoviae]	Mycoplasma synoviae	399	399	0.75	7e-134	52.60%	436	WP_081619822.1
site-specific DNA-methyltransferase [Mycoplasma ovipneumoniae]	Mycoplasma ovipneumoniae	399	399	0.75	1e-133	50.22%	449	WP_155270899.1
site-specific DNA-methyltransferase [Mycoplasma hyopneumoniae]	Mycoplasma hyopneumoniae	399	399	0.75	1e-133	50.67%	443	WP_202793360.1
site-specific DNA-methyltransferase [Mycoplasma synoviae]	Mycoplasma synoviae	398	398	0.75	2e-133	53.24%	436	WP_109536995.1
site-specific DNA-methyltransferase [Mycoplasma hyopneumoniae]	Mycoplasma hyopneumoniae	398	398	0.75	2e-133	51.34%	443	WP_201763952.1
unnamed protein product		397	397	0.75	5e-133	50.67%	443	WP_202943178.1
site-specific DNA-methyltransferase [Mycoplasma ovipneumoniae]	Mycoplasma ovipneumoniae	397	397	0.75	6e-133	51.00%	443	WP_124983457.1
site-specific DNA-methyltransferase [Mycoplasma ovipneumoniae]	Mycoplasma ovipneumoniae	397	397	0.75	1e-132	50.22%	455	WP_202795922.1
site-specific DNA-methyltransferase [Mycoplasma hyopneumoniae]	Mycoplasma hyopneumoniae	395	395	0.75	5e-132	50.22%	443	WP_200859213.1
restriction endonuclease subunit M [Mycoplasma arginini]	Mycoplasma arginini	393	393	0.71	1e-131	53.11%	418	PWC08947.1
site-specific DNA-methyltransferase [Mycoplasma hyopneumoniae]	Mycoplasma hyopneumoniae	388	388	0.68	5e-130	52.88%	394	WP_160606967.1
type III restriction-modification system methylase [Mycoplasma arginini]	Mycoplasma arginini	388	388	0.69	6e-130	53.22%	403	BAQ54385.1
Pseudogen of Type III restriction modification system : methylase (part 2) [Mycoplasma hominis ATCC 23114]	Mycoplasma hominis ATCC 23114	387	387	0.69	9e-130	53.35%	399	CAX37147.1
site-specific DNA-methyltransferase [Mycoplasma hominis]	Mycoplasma hominis	384	384	0.69	2e-128	53.10%	399	WP_175950217.1
hypothetical protein MBKG4397_1650 [Mycoplasma bovis]	Mycoplasma bovis	382	382	0.69	2e-127	55.16%	397	BBJ32999.1
site-specific DNA-methyltransferase [Mycoplasma bovis]	Mycoplasma bovis	381	381	0.69	2e-127	55.16%	397	WP_075270966.1
site-specific DNA-methyltransferase [Mycoplasma hominis]	Mycoplasma hominis	380	380	0.69	6e-127	53.10%	399	WP_175934231.1
site-specific DNA-methyltransferase [Mycoplasma bovis]	Mycoplasma bovis	380	380	0.69	7e-127	55.16%	397	WP_193215497.1
site-specific DNA-methyltransferase [Mycoplasma bovis]	Mycoplasma bovis	379	379	0.69	2e-126	54.93%	397	WP_136868396.1
site-specific DNA-methyltransferase [Mycoplasma bovis]	Mycoplasma bovis	379	379	0.68	2e-126	54.76%	391	WP_141774617.1
hypothetical protein BA180_00130 [Mycoplasma bovis]	Mycoplasma bovis	378	378	0.69	4e-126	54.82%	396	TQF44621.1
site-specific DNA-methyltransferase [Mycoplasma hominis]	Mycoplasma hominis	375	375	0.69	5e-125	52.36%	399	WP_176227467.1
hypothetical protein CIB43_00708 [Mycoplasma hyopneumoniae]	Mycoplasma hyopneumoniae	375	375	0.69	2e-124	50.84%	419	ASU14594.1
site-specific DNA-methyltransferase [Mycoplasma salivarium]	Mycoplasma salivarium	364	364	0.67	1e-120	52.63%	401	WP_129619850.1
site-specific DNA-methyltransferase [Mycoplasma hyorhinis]	Mycoplasma hyorhinis	363	363	0.68	5e-120	51.22%	407	WP_160602597.1
site-specific DNA-methyltransferase [Mycoplasma bovis]	Mycoplasma bovis	362	362	0.68	5e-120	53.58%	374	WP_013954609.1
site-specific DNA-methyltransferase [Mycoplasma hyorhinis]	Mycoplasma hyorhinis	361	361	0.62	1e-119	51.61%	369	WP_160574279.1
site-specific DNA-methyltransferase [Mycoplasma bovis]	Mycoplasma bovis	361	361	0.67	1e-119	54.35%	385	WP_143823086.1
site-specific DNA-methyltransferase [Mycoplasma bovis]	Mycoplasma bovis	354	354	0.67	4e-117	53.90%	366	WP_136868421.1
site-specific DNA-methyltransferase [Mycoplasma hyorhinis]	Mycoplasma hyorhinis	348	348	0.62	1e-114	50.00%	368	WP_160577024.1
site-specific DNA-methyltransferase [Mycoplasma hyorhinis]	Mycoplasma hyorhinis	346	346	0.61	4e-114	50.94%	358	WP_160615071.1
site-specific DNA-methyltransferase [Mycoplasma sp. NEAQ87857]	Mycoplasma sp. NEAQ87857	337	337	0.62	2e-110	51.50%	363	WP_158764210.1
type III restriction-modification system: methylase [Mycoplasma synoviae GX11-T]	Mycoplasma synoviae GX11-T	337	337	0.67	5e-110	50.88%	392	MBD5788747.1
Type III restriction-modification system methylation subunit [Mycoplasma synoviae]	Mycoplasma synoviae	333	333	0.68	1e-108	51.36%	392	AKJ21095.1
putative type III restriction-modification system: methylase [Mycoplasma synoviae 53]	Mycoplasma synoviae 53	332	332	0.68	3e-108	50.12%	392	AAZ43581.2
site-specific DNA-methyltransferase [Mycoplasma salivarium]	Mycoplasma salivarium	327	327	0.62	2e-106	52.16%	364	WP_024544047.1
site-specific DNA-methyltransferase [Mycoplasma bovis]	Mycoplasma bovis	314	314	0.57	2e-102	52.66%	318	WP_141807020.1
type III restriction-modification system: methylase [Mycoplasma arginini]	Mycoplasma arginini	289	289	0.53	8e-93	50.82%	309	VEU81816.1
site-specific DNA-methyltransferase [Mycoplasma bovis]	Mycoplasma bovis	288	288	0.6	6e-92	50.00%	343	WP_141456594.1
adenine specific DNA methyltransferase [Ureaplasma urealyticum serovar 12 str. ATCC 33696]	Ureaplasma urealyticum serovar 12 str. ATCC 33696	280	466	0.69	3e-86	62.81%	529	EDX53559.1
site-specific DNA-methyltransferase [Mycoplasma hyopneumoniae]	Mycoplasma hyopneumoniae	268	268	0.51	8e-85	51.64%	299	NYN92265.1
restriction endonuclease subunit M [Mycoplasma flocculare]	Mycoplasma flocculare	245	419	0.71	3e-72	57.81%	606	WP_040538362.1
site-specific DNA-methyltransferase [Mycoplasma sp. CSL 7498]	Mycoplasma sp. CSL 7498	239	398	0.76	3e-70	54.29%	616	WP_205518287.1

## Sheet: 13377_J7894_00205
Description	Scientific Name	Max Score	Total Score	Query Cover	E value	Per. Ident	Acc. Len	Accession
DNA (cytosine-5-)-methyltransferase [Mycoplasma bovis]	Mycoplasma bovis	1149	1149	1	0.0	92.92%	594	WP_169301677.1
DNA (cytosine-5-)-methyltransferase [Mycoplasma bovis]	Mycoplasma bovis	1137	1137	1	0.0	92.24%	593	WP_115266469.1
DNA (cytosine-5-)-methyltransferase [Mycoplasma bovis]	Mycoplasma bovis	1135	1135	1	0.0	92.07%	594	WP_167662350.1
DNA (cytosine-5-)-methyltransferase [Mycoplasma bovis]	Mycoplasma bovis	1135	1135	1	0.0	92.07%	593	WP_013955006.1
DNA (cytosine-5-)-methyltransferase [Mycoplasma bovis]	Mycoplasma bovis	1134	1134	1	0.0	91.91%	594	WP_075271061.1
DNA (cytosine-5-)-methyltransferase [Mycoplasma bovis]	Mycoplasma bovis	1133	1133	1	0.0	91.91%	593	WP_115287427.1
putative BsuMI modification methylase subunit YdiO [Mycoplasma feriruminatoris]	Mycoplasma feriruminatoris	887	887	0.99	0.0	70.27%	593	VZR97978.1
DNA (cytosine-5-)-methyltransferase [Mycoplasma capricolum]	Mycoplasma capricolum	840	840	0.99	0.0	68.87%	601	WP_080713631.1
DNA (cytosine-5-)-methyltransferase [Mycoplasma gallinaceum]	Mycoplasma gallinaceum	787	787	0.99	0.0	62.48%	592	WP_167845022.1
DNA (cytosine-5-)-methyltransferase [Mycoplasma bovoculi]	Mycoplasma bovoculi	787	787	0.99	0.0	64.13%	591	WP_022935092.1
DNA (cytosine-5-)-methyltransferase [Mycoplasma dispar]	Mycoplasma dispar	743	743	0.99	0.0	59.87%	603	WP_084217543.1
DNA (cytosine-5-)-methyltransferase [Mycoplasma dispar]	Mycoplasma dispar	741	741	0.99	0.0	60.03%	603	WP_099452014.1
Type II restriction modification system cytosine-5 DNA methyltransferase [Mycoplasma capricolum subsp. capricolum 14232]	Mycoplasma capricolum subsp. capricolum 14232	739	739	0.86	0.0	69.57%	526	KEZ17391.1
DNA (cytosine-5-)-methyltransferase [Spiroplasma gladiatoris]	Spiroplasma gladiatoris	734	734	0.99	0.0	60.54%	592	WP_134297409.1
DNA (cytosine-5-)-methyltransferase [Mycoplasma hominis]	Mycoplasma hominis	734	734	0.99	0.0	60.00%	590	WP_203341572.1
DNA (cytosine-5-)-methyltransferase [Mycoplasma anatis]	Mycoplasma anatis	734	734	0.99	0.0	61.18%	602	WP_197722261.1
DNA (cytosine-5-)-methyltransferase [Mycoplasma hominis]	Mycoplasma hominis	734	734	0.99	0.0	60.00%	592	WP_175950023.1
DNA (cytosine-5-)-methyltransferase [Mycoplasma anatis]	Mycoplasma anatis	733	733	0.99	0.0	61.18%	600	AWX70539.1
DNA (cytosine-5-)-methyltransferase [Mycoplasma hominis]	Mycoplasma hominis	733	733	0.99	0.0	60.00%	590	WP_065423653.1
DNA (cytosine-5-)-methyltransferase [Mycoplasma mucosicanis]	Mycoplasma mucosicanis	726	726	0.99	0.0	59.15%	594	WP_141483921.1
DNA (cytosine-5-)-methyltransferase [Acholeplasma granularum]	Acholeplasma granularum	723	723	0.99	0.0	59.19%	592	WP_025725541.1
DNA (cytosine-5-)-methyltransferase [Ureaplasma canigenitalium]	Ureaplasma canigenitalium	714	714	0.98	0.0	58.84%	590	WP_084277165.1
DNA (cytosine-5-)-methyltransferase [Mycoplasma mycoides subsp. mycoides]	Mycoplasma mycoides subsp. mycoides	713	713	0.85	0.0	66.99%	515	TNJ30891.1
DNA (cytosine-5-)-methyltransferase [Mycoplasma ovipneumoniae]	Mycoplasma ovipneumoniae	710	710	0.99	0.0	59.06%	598	WP_069096847.1
DNA (cytosine-5-)-methyltransferase [Mycoplasma ovipneumoniae]	Mycoplasma ovipneumoniae	710	710	0.99	0.0	59.23%	598	WP_080684854.1
DNA (cytosine-5-)-methyltransferase [Mycoplasma mycoides subsp. mycoides]	Mycoplasma mycoides subsp. mycoides	710	710	0.85	0.0	66.80%	515	TNJ32578.1
DNA (cytosine-5-)-methyltransferase [Mycoplasma orale]	Mycoplasma orale	697	697	0.9	0.0	62.64%	542	WP_084254402.1
DNA (cytosine-5-)-methyltransferase [Mycoplasma mycoides subsp. mycoides]	Mycoplasma mycoides subsp. mycoides	673	673	0.81	0.0	66.32%	493	AIZ55816.1
putative BsuMI modification methylase subunitYdiO [Mycoplasma mycoides subsp. mycoides]	Mycoplasma mycoides subsp. mycoides	672	672	0.79	0.0	67.73%	493	AMK56153.1
DNA (cytosine-5-)-methyltransferase [Mycoplasma mycoides subsp. mycoides SC str. Gladysdale]	Mycoplasma mycoides subsp. mycoides SC str. Gladysdale	672	672	0.81	0.0	66.12%	493	ADK70106.1
cytosine-specific methyltransferase [Mycoplasma orale]	Mycoplasma orale	670	670	0.86	0.0	62.84%	517	VEU55683.1
DNA (cytosine-5-)-methyltransferase family protein [Mycoplasma mycoides subsp. mycoides]	Mycoplasma mycoides subsp. mycoides	619	619	0.73	0.0	67.73%	446	KJQ45624.1
DNA cytosine methyltransferase [Mycoplasma simbae]	Mycoplasma simbae	477	477	0.59	5e-165	63.87%	359	WP_029608810.1
TPA: DNA cytosine methyltransferase [Acholeplasmataceae bacterium]	Acholeplasmataceae bacterium	475	475	0.7	1e-163	55.19%	419	HHU80523.1
Cytosine-specific DNA-methyltransferase [Ureaplasma diversum NCTC 246]	Ureaplasma diversum NCTC 246	453	453	0.59	8e-156	61.80%	361	KEZ24091.1
DNA (cytosine-5-)-methyltransferase [Mycoplasma mycoides subsp. mycoides]	Mycoplasma mycoides subsp. mycoides	438	438	0.5	2e-150	70.86%	306	AME13187.1
DNA (cytosine-5-)-methyltransferase [Mycoplasma bovigenitalium]	Mycoplasma bovigenitalium	438	438	0.58	1e-149	61.54%	364	BAW18129.1

## Sheet: 13377_J7894_03755
Description	Scientific Name	Max Score	Total Score	Query Cover	E value	Per. Ident	Acc. Len	Accession
DNA (cytosine-5-)-methyltransferase [Mycoplasma bovis]	Mycoplasma bovis	673	673	0.99	0.0	79.90%	402	WP_198772005.1
cytosine-C5 specific DNA methylase [Mycoplasma yeatsii GM274B]	Mycoplasma yeatsii GM274B	548	548	0.99	0.0	67.33%	399	AJM71514.1
DNA (cytosine-5-)-methyltransferase [Mycoplasma yeatsii]	Mycoplasma yeatsii	536	536	0.97	0.0	67.17%	391	WP_174407385.1
DNA (cytosine-5-)-methyltransferase [Mycoplasma bovis]	Mycoplasma bovis	532	532	0.66	0.0	95.93%	270	WP_136831979.1
DNA (cytosine-5-)-methyltransferase [Mycoplasma capricolum]	Mycoplasma capricolum	508	508	0.98	1e-179	63.03%	404	WP_196295812.1
DNA (cytosine-5-)-methyltransferase [Mycoplasma bovis]	Mycoplasma bovis	481	481	0.68	9e-171	82.08%	279	WP_141774630.1
putative methylase [Mycoplasma mycoides subsp. capri]	Mycoplasma mycoides subsp. capri	480	480	0.96	8e-169	61.64%	390	AAF06073.1
DNA (cytosine-5-)-methyltransferase [Mycoplasma bovis]	Mycoplasma bovis	456	456	0.64	2e-161	82.82%	265	WP_075271400.1
DNA (cytosine-5-)-methyltransferase [Mycoplasma canis]	Mycoplasma canis	429	429	0.98	1e-148	56.25%	400	WP_080947522.1
DNA (cytosine-5-)-methyltransferase [Mycoplasma glycophilum]	Mycoplasma glycophilum	429	429	0.98	2e-148	56.61%	402	WP_027333585.1
DNA (cytosine-5-)-methyltransferase [Mycoplasma edwardii]	Mycoplasma edwardii	422	422	0.98	6e-146	55.25%	400	WP_117275442.1
DNA (cytosine-5-)-methyltransferase [Ureaplasma diversum]	Ureaplasma diversum	414	414	0.97	1e-142	52.00%	406	WP_081847814.1
DNA (cytosine-5-)-methyltransferase [Mycoplasma anseris]	Mycoplasma anseris	401	401	0.98	1e-137	51.74%	394	WP_112702616.1
DNA (cytosine-5-)-methyltransferase [Mycoplasma cloacale]	Mycoplasma cloacale	399	399	0.98	7e-137	52.48%	396	WP_029329975.1
DNA (cytosine-5-)-methyltransferase [Mycoplasma cloacale]	Mycoplasma cloacale	399	399	0.98	9e-137	52.48%	395	WP_084271864.1
DNA (cytosine-5-)-methyltransferase [Mycoplasma anatis]	Mycoplasma anatis	397	397	0.98	6e-136	53.10%	397	WP_006886546.1
DNA (cytosine-5-)-methyltransferase [Mycoplasma anserisalpingitidis]	Mycoplasma anserisalpingitidis	397	397	0.99	8e-136	50.49%	395	WP_146308769.1
DNA (cytosine-5-)-methyltransferase [Mycoplasma leonicaptivi]	Mycoplasma leonicaptivi	393	393	0.98	2e-134	51.12%	394	WP_084477545.1
DNA (cytosine-5-)-methyltransferase [Mycoplasma anserisalpingitidis]	Mycoplasma anserisalpingitidis	392	392	0.99	4e-134	50.00%	395	WP_146368374.1
DNA (cytosine-5-)-methyltransferase [Mycoplasma sp. HU2014]	Mycoplasma sp. HU2014	378	378	0.65	1e-130	69.17%	266	WP_082160330.1
CpG DNA methylase [Mycoplasma bovis]	Mycoplasma bovis	361	361	0.52	1e-124	79.91%	214	AMW24999.1
DNA (cytosine-5-)-methyltransferase [Mycoplasma auris]	Mycoplasma auris	357	357	0.64	2e-122	64.26%	263	WP_111518138.1
DNA (cytosine-5-)-methyltransferase [Mycoplasma auris]	Mycoplasma auris	355	355	0.64	1e-121	65.02%	263	WP_083861580.1
DNA cytosine methyltransferase [Mycoplasma bovis]	Mycoplasma bovis	351	351	0.51	9e-121	79.81%	208	WP_013954741.1
DNA cytosine methyltransferase [Mycoplasma bovis]	Mycoplasma bovis	348	348	0.51	9e-120	79.33%	208	WP_181728448.1
DNA (cytosine-5)-methyltransferase 1 [Mycoplasma auris]	Mycoplasma auris	345	345	0.62	1e-117	63.67%	256	PZW01385.1
CpG cytosine-specific DNA modification methyltransferase [Mycoplasma caviae]	Mycoplasma caviae	330	330	0.64	8e-112	60.69%	263	VDR41939.1
DNA (cytosine-5-)-methyltransferase [Mycoplasma anseris]	Mycoplasma anseris	333	333	0.82	9e-112	51.93%	330	AWX69751.1
CpG DNA methylase [Mycoplasma arginini]	Mycoplasma arginini	318	318	0.66	8e-107	59.85%	285	PWC09141.1
DNA (cytosine-5-)-methyltransferase [Mycoplasma bovigenitalium]	Mycoplasma bovigenitalium	313	313	0.67	9e-105	59.42%	287	BAW18233.1
DNA (cytosine-5)-methyltransferase 1 [Mycoplasma hyosynoviae]	Mycoplasma hyosynoviae	309	309	0.66	4e-103	59.04%	287	TDU95251.1
DNA (cytosine-5-)-methyltransferase [Mycoplasma salivarium]	Mycoplasma salivarium	308	308	0.64	4e-103	58.17%	269	WP_084522412.1
DNA (cytosine-5-)-methyltransferase [Mycoplasma columbinum]	Mycoplasma columbinum	308	308	0.67	2e-102	59.71%	291	WP_081840309.1
DNA (cytosine-5-)-methyltransferase [Mycoplasma anatis]	Mycoplasma anatis	309	309	0.82	3e-102	51.78%	332	WP_165166793.1
DNA (cytosine-5-)-methyltransferase [Mycoplasma columbinum]	Mycoplasma columbinum	305	305	0.63	1e-101	61.39%	266	WP_081461537.1
DNA methyltransferase [Mycoplasma hyosynoviae]	Mycoplasma hyosynoviae	305	305	0.63	1e-101	59.77%	265	KDE42627.1
DNA (cytosine-5-)-methyltransferase [Mycoplasma crocodyli]	Mycoplasma crocodyli	304	304	0.63	2e-101	56.49%	270	WP_083757853.1
DNA (cytosine-5-)-methyltransferase [Mycoplasma anseris]	Mycoplasma anseris	300	300	0.63	1e-99	57.47%	267	WP_156935662.1
DNA (cytosine-5-)-methyltransferase [Mycoplasma gallinaceum]	Mycoplasma gallinaceum	293	293	0.63	3e-97	58.24%	266	QIW62202.1
DNA (cytosine-5-)-methyltransferase [Mycoplasma maculosum]	Mycoplasma maculosum	287	287	0.67	2e-94	55.47%	274	WP_129646737.1
DNA methyltransferase [Mycoplasma hyosynoviae]	Mycoplasma hyosynoviae	279	279	0.6	8e-92	58.47%	252	KDE41687.1
cytosine-specific methyltransferase [Mycoplasma felis]	Mycoplasma felis	273	273	0.64	3e-89	55.13%	265	BBU47624.1
DNA (cytosine-5-)-methyltransferase [Mycoplasma cricetuli]	Mycoplasma cricetuli	271	271	0.63	2e-88	54.31%	274	WP_084644120.1
DNA (cytosine-5-)-methyltransferase [Mycoplasma hyosynoviae]	Mycoplasma hyosynoviae	270	270	0.59	3e-88	57.55%	249	WP_080696091.1
DNA methyltransferase [Mycoplasma hyosynoviae]	Mycoplasma hyosynoviae	269	269	0.59	6e-88	57.79%	248	KDE43677.1
DNA (cytosine-5-)-methyltransferase [Mycoplasma hyosynoviae]	Mycoplasma hyosynoviae	262	262	0.58	3e-85	57.32%	244	WP_200869114.1
CpG cytosine-specific DNA modification methyltransferase [Mycoplasma bovigenitalium]	Mycoplasma bovigenitalium	256	256	0.57	4e-83	57.81%	241	VEU60564.1
Modification methylase HhaI [Mycoplasma edwardii]	Mycoplasma edwardii	254	254	0.52	7e-83	58.41%	209	SYV97554.1
CpG cytosine-specific DNA modification methyltransferase [Mycoplasma pulmonis]	Mycoplasma pulmonis	255	255	0.66	6e-82	51.64%	294	VEU67836.1
CPG DNA METHYLASE (CYTOSINE-SPECIFIC METHYLTRANSFERASE) [Mycoplasma pulmonis]	Mycoplasma pulmonis	255	255	0.66	7e-82	51.64%	296	CAC13216.1
DNA methyltransferase [Mycoplasma hyosynoviae]	Mycoplasma hyosynoviae	252	252	0.57	2e-81	56.41%	238	KDE42914.1
DNA cytosine methyltransferase [Mycoplasma hyosynoviae]	Mycoplasma hyosynoviae	241	241	0.55	5e-77	55.26%	232	WP_152543801.1
DNA cytosine methyltransferase [Mycoplasma salivarium]	Mycoplasma salivarium	231	231	0.52	3e-73	54.67%	215	WP_197725020.1
unnamed protein product		211	211	0.5	1e-65	53.37%	212	WP_036441162.1
hypothetical protein JM47_02010 [Ureaplasma diversum]	Ureaplasma diversum	210	210	0.5	2e-65	51.90%	213	AJQ45363.1
hypothetical protein AAW50_01430 [Mycoplasma canis]	Mycoplasma canis	207	207	0.5	2e-64	53.00%	210	AKF41509.1

## Sheet: 13377_J7894_02115
Description	Scientific Name	Max Score	Total Score	Query Cover	E value	Per. Ident	Acc. Len	Accession
DNA cytosine methyltransferase [Mycoplasma bovis]	Mycoplasma bovis	657	657	1	0.0	99.38%	324	WP_136832184.1
DNA cytosine methyltransferase [Mycoplasma bovis]	Mycoplasma bovis	645	645	1	0.0	97.53%	324	WP_013954635.1
DNA cytosine methyltransferase [Mycoplasma bovis]	Mycoplasma bovis	645	645	1	0.0	97.22%	324	WP_013456417.1
DNA cytosine methyltransferase [Mycoplasma bovis]	Mycoplasma bovis	639	639	1	0.0	96.30%	324	WP_152028808.1
DNA cytosine methyltransferase [Mycoplasma bovis]	Mycoplasma bovis	622	622	1	0.0	94.14%	324	QQH20939.1
Cytosine-specific methyltransferase [Mycoplasma capricolum subsp. capricolum 14232]	Mycoplasma capricolum subsp. capricolum 14232	527	527	0.99	0.0	78.57%	332	KEZ17527.1
DNA cytosine methyltransferase [Mycoplasma capricolum]	Mycoplasma capricolum	527	527	0.99	0.0	78.57%	327	WP_036432422.1
DNA cytosine methyltransferase [Mycoplasma leachii]	Mycoplasma leachii	526	526	0.99	0.0	78.26%	327	WP_013448029.1
Cytosine-specific methyltransferase [Mycoplasma leachii 06049]	Mycoplasma leachii 06049	526	526	0.99	0.0	78.26%	332	PTD31759.1
DNA cytosine methyltransferase [Mycoplasma feriruminatoris]	Mycoplasma feriruminatoris	520	520	0.99	0.0	77.33%	327	WP_008362710.1
Modification methylase HaeIII [Mycoplasma feriruminatoris]	Mycoplasma feriruminatoris	519	519	0.99	0.0	77.33%	327	VZR98515.1
DNA cytosine methyltransferase [Ureaplasma diversum]	Ureaplasma diversum	423	423	0.99	8e-149	64.40%	323	WP_038103433.1
cytosine methyltransferase [Ureaplasma diversum]	Ureaplasma diversum	423	423	0.99	1e-148	64.71%	323	AJQ45546.1
DNA cytosine methyltransferase [Mycoplasma anserisalpingitidis]	Mycoplasma anserisalpingitidis	416	416	0.99	1e-145	64.71%	327	WP_146308820.1
DNA cytosine methyltransferase [Mycoplasma cynos]	Mycoplasma cynos	415	415	0.98	2e-145	63.44%	324	WP_015287006.1
DNA cytosine methyltransferase [Mycoplasma cynos]	Mycoplasma cynos	414	414	0.98	4e-145	63.44%	324	WP_129720461.1
DNA (cytosine-5-)-methyltransferase [Mycoplasma gallinaceum]	Mycoplasma gallinaceum	414	414	0.98	7e-145	65.22%	327	WP_167845438.1
DNA cytosine methyltransferase [Mycoplasma verecundum]	Mycoplasma verecundum	409	409	0.99	3e-143	62.96%	322	WP_078747066.1
DNA cytosine methyltransferase [Mycoplasma mucosicanis]	Mycoplasma mucosicanis	407	407	1	2e-142	60.43%	325	WP_141483807.1
DNA cytosine methyltransferase [Ureaplasma canigenitalium]	Ureaplasma canigenitalium	401	401	0.99	5e-140	60.06%	324	WP_031489324.1
DNA cytosine methyltransferase [Mycoplasma phocirhinis]	Mycoplasma phocirhinis	401	401	0.99	8e-140	60.99%	323	WP_130429585.1
DNA (cytosine-5-)-methyltransferase [Mycoplasma sp. NEAQ87857]	Mycoplasma sp. NEAQ87857	398	398	0.99	1e-138	60.19%	325	WP_158764128.1
DNA (cytosine-5-)-methyltransferase [Mesoplasma florum]	Mesoplasma florum	338	338	0.99	3e-115	55.11%	323	ATI73270.1
DNA (cytosine-5-)-methyltransferase [Mesoplasma florum]	Mesoplasma florum	337	337	0.97	1e-114	55.03%	319	WP_198401947.1
cytosine-specific methyltransferase [Mycoplasma felis]	Mycoplasma felis	282	282	0.79	1e-93	55.04%	276	BBU47893.1

[truncated: 1 more sheets: 4025_J7889_03525]
